# Supplementary material for: Bacteriome of Moist Smokeless Tobacco Products Consumed in India With Emphasis on the Predictive Functional Potential
Source: Front Microbiol. 2021 Dec 24;12:784841. doi: 10.3389/fmicb.2021.784841 (PMC8740325; doi:10.3389/fmicb.2021.784841)
Supplement: Supplementary Table 1 — Barcode sequences. [file Table_1.xls]

## Sheet: Barcode sequences
S.No	Sample I.D	Barcode (Forward)	Barcode (Reverse)
1	K1	NGCTCATT	AGGCGAAG
2	K2	NAGATTCC	AGGCGAAG
3	K3	NGCTCATT	TAATCTTA
4	MS1	ATTCAGAA	AGGCGAAG
5	MS2	NAGATTCC	TAATCTTA
6	MS3	NAATTCGT	AGGCGAAG
7	Q1	NCCGCGAA	TAATCTTA
8	Q2	NAATGCGC	AGGCGAAC
9	Q3	TAAGGCGA	ATAGAGGC
10	S1	NTTCAGAA	TAATCTTA
11	S2	NAATTCGT	TAATCTTA
