# Supplementary material for: Bacteriome of Moist Smokeless Tobacco Products Consumed in India With Emphasis on the Predictive Functional Potential
Source: Front Microbiol. 2021 Dec 24;12:784841. doi: 10.3389/fmicb.2021.784841 (PMC8740325; doi:10.3389/fmicb.2021.784841)
Supplement: Supplementary Table 2 — OTUs table. [file Table_2.xlsx]

## Sheet: OTUs
K1	K2	K3	MS1	MS2	MS3	Q1	Q2	Q3	S1	S2	Kingdom	Phylum	Class	Order	Family	Genus	Species
355	286	142	141	711	177	547	717	755	358	74	Bacteria	Firmicutes	Bacilli	Bacillales
3594	619	495	303	1899	361	1145	2008	1995	399	97	Bacteria	Firmicutes	Bacilli	Bacillales	Bacillaceae
2838	1327	1561	776	4721	729	2595	5311	2165	199	48	Bacteria	Firmicutes	Bacilli	Bacillales	Bacillaceae	Bacillus
0	0	0	0	1	0	0	0	1	0	0	Bacteria	Firmicutes	Bacilli	Bacillales	Bacillaceae	Bacillus	sp. FJAT-45348
175	120	62	62	349	50	259	367	360	208	33	Bacteria	Firmicutes	Bacilli	Bacillales	Bacillaceae	Bacillus	kochii
726	61	85	42	225	27	59	211	146	35	10	Bacteria	Firmicutes	Bacilli	Bacillales	Bacillaceae	Bacillus	simplex
141	191	1872	22	155	11	55	188	37	15	4	Bacteria	Firmicutes	Bacilli	Bacillales	Bacillaceae	Bacillus	megaterium
7	13	13	5	8	2	9	20	14	1	0	Bacteria	Firmicutes	Bacilli	Bacillales	Bacillaceae	Bacillus	clausii
4	0	4	2	19	3	15	27	11	0	0	Bacteria	Firmicutes	Bacilli	Bacillales	Bacillaceae	Bacillus	foraminis
1	2	0	2	11	0	8	5	5	0	0	Bacteria	Firmicutes	Bacilli	Bacillales	Bacillaceae	Bacillus	pseudofirmus
0	0	0	0	0	0	0	0	2	0	0	Bacteria	Firmicutes	Bacilli	Bacillales	Bacillaceae	Bacillus	cereus
150	3	4	6	193	214	12	64	658	74	1	Bacteria	Firmicutes	Bacilli	Bacillales	Bacillaceae	Lentibacillus	amyloliquefaciens
0	0	0	0	1	1	2	4	5	0	0	Bacteria	Firmicutes	Bacilli	Bacillales	Bacillaceae	Oceanobacillus
25	8	6	4	38	9	10	35	43	5	1	Bacteria	Firmicutes	Bacilli	Bacillales	Bacillaceae	Oceanobacillus	iheyensis
105	34	21	79	120	16	51	120	38	10	2	Bacteria	Firmicutes	Bacilli	Bacillales	Bacillaceae	Lysinibacillus
0	0	0	1	2	0	1	5	1	0	0	Bacteria	Firmicutes	Bacilli	Bacillales	Bacillaceae	Halobacillus
4	10	2	3	37	0	18	27	11	0	0	Bacteria	Firmicutes	Bacilli	Bacillales	Bacillaceae	Halobacillus	mangrovi
2	5	6	3	4	0	0	3	4	0	0	Bacteria	Firmicutes	Bacilli	Bacillales	Bacillaceae	Anoxybacillus	flavithermus
0	2	0	2	1	1	1	4	3	1	0	Bacteria	Firmicutes	Bacilli	Bacillales	Bacillaceae	Parageobacillus	genomosp. 1
9	5	7	3	19	2	10	17	3	0	0	Bacteria	Firmicutes	Bacilli	Bacillales	Bacillaceae	Psychrobacillus	sp. AK 1817
50	78	31	23	97	34	108	93	119	24	2	Bacteria	Firmicutes	Bacilli	Bacillales	Paenibacillaceae
46	51	33	15	136	20	63	136	74	23	5	Bacteria	Firmicutes	Bacilli	Bacillales	Paenibacillaceae	Paenibacillus
0	2	0	0	3	0	0	4	2	0	0	Bacteria	Firmicutes	Bacilli	Bacillales	Paenibacillaceae	Paenibacillus	sp. Cedars
2	0	0	0	0	0	0	1	1	2	0	Bacteria	Firmicutes	Bacilli	Bacillales	Paenibacillaceae	Paenibacillus	sp. 18JY67-1
1	2	0	1	13	0	0	20	2	0	0	Bacteria	Firmicutes	Bacilli	Bacillales	Paenibacillaceae	Paenibacillus	xylanilyticus
4	0	0	0	4	0	3	2	1	0	0	Bacteria	Firmicutes	Bacilli	Bacillales	Paenibacillaceae	Paenibacillus	baekrokdamisoli
0	0	3	0	0	0	0	0	1	0	0	Bacteria	Firmicutes	Bacilli	Bacillales	Paenibacillaceae	Paenibacillus	physcomitrellae
28	17	13	27	43	7	56	41	38	3	0	Bacteria	Firmicutes	Bacilli	Bacillales	Paenibacillaceae	Brevibacillus	agri
657	114	16	7	61	29	29	54	139	11	6	Bacteria	Firmicutes	Bacilli	Bacillales	Staphylococcaceae	Staphylococcus
9	9	1	1	5	1	8	1	11	0	0	Bacteria	Firmicutes	Bacilli	Bacillales	Staphylococcaceae	Staphylococcus	sciuri
1	0	0	0	0	0	1	1	3	0	0	Bacteria	Firmicutes	Bacilli	Bacillales	Staphylococcaceae	Staphylococcus	auricularis
3	0	0	0	3	1	10	1	4	0	0	Bacteria	Firmicutes	Bacilli	Bacillales	Staphylococcaceae	Jeotgalicoccus	saudimassiliensis
2	2	4	4	15	2	7	11	8	0	0	Bacteria	Firmicutes	Bacilli	Bacillales	Bacillaceae	Gemella
44	33	14	17	60	19	59	71	56	6	3	Bacteria	Firmicutes	Bacilli	Bacillales	Bacillaceae	Gemella	sanguinis
1	0	0	1	3	0	6	0	1	0	0	Bacteria	Firmicutes	Bacilli	Bacillales	Paenibacillaceae	Gemella	morbillorum
7	10	2	2	14	4	11	15	18	3	0	Bacteria	Firmicutes	Bacilli	Bacillales	Bacillaceae	Exiguobacterium	sp. AT1b
7	2	5	4	4	1	5	4	1	1	0	Bacteria	Firmicutes	Bacilli	Bacillales	Bacillaceae	Exiguobacterium	sp. U13-1
5	8	1	1	4	1	12	4	12	3	1	Bacteria	Firmicutes	Bacilli	Bacillales	Alicyclobacillaceae
6	11	0	6	18	4	26	11	23	5	1	Bacteria	Firmicutes	Bacilli	Bacillales	Alicyclobacillaceae	Tumebacillus
3	2	3	4	8	0	6	3	12	0	1	Bacteria	Firmicutes	Bacilli	Bacillales	Alicyclobacillaceae	Tumebacillus	algifaecis
1	4	6	2	14	1	7	18	6	0	0	Bacteria	Firmicutes	Bacilli	Bacillales	Planococcaceae
2	0	0	1	4	1	1	9	7	1	1	Bacteria	Firmicutes	Bacilli	Bacillales	Planococcaceae	Ureibacillus	thermosphaericus
41	4	0	0	14	1	4	29	6	0	0	Bacteria	Firmicutes	Bacilli	Bacillales	Planococcaceae	Solibacillus	silvestris
0	0	0	0	5	3	0	3	3	1	0	Bacteria	Firmicutes	Bacilli	Bacillales	Thermoactinomycetaceae
0	0	1	0	2	4	0	5	3	2	0	Bacteria	Firmicutes	Bacilli	Bacillales	Thermoactinomycetaceae	Novibacillus	thermophilus
32	57	13	30	78	16	66	67	72	8	20	Bacteria	Firmicutes	Bacilli	Lactobacillales
21	319	13	2	43	13	32	43	44	6	0	Bacteria	Firmicutes	Bacilli	Lactobacillales	Lactobacillaceae
222	1604	116	116	436	125	411	482	656	71	93	Bacteria	Firmicutes	Bacilli	Lactobacillales	Lactobacillaceae	Lactobacillus
231	2265	138	120	548	125	505	497	608	73	90	Bacteria	Firmicutes	Bacilli	Lactobacillales	Lactobacillaceae	Lactobacillus	backii
185	1918	110	83	387	111	269	392	460	76	37	Bacteria	Firmicutes	Bacilli	Lactobacillales	Lactobacillaceae	Lactobacillus	fermentum
27	216	17	18	70	15	82	63	129	24	8	Bacteria	Firmicutes	Bacilli	Lactobacillales	Lactobacillaceae	Lactobacillus	brevis
10	157	10	6	21	7	13	25	43	2	5	Bacteria	Firmicutes	Bacilli	Lactobacillales	Lactobacillaceae	Lactobacillus	parabuchneri
3	57	4	9	5	7	6	17	18	2	1	Bacteria	Firmicutes	Bacilli	Lactobacillales	Lactobacillaceae	Lactobacillus	harbinensis
3	7	1	0	8	1	11	10	9	3	0	Bacteria	Firmicutes	Bacilli	Lactobacillales	Lactobacillaceae	Lactobacillus	reuteri
2	13	1	0	6	1	2	6	7	0	0	Bacteria	Firmicutes	Bacilli	Lactobacillales	Lactobacillaceae	Lactobacillus	plantarum
3	2	1	0	5	4	2	6	4	0	0	Bacteria	Firmicutes	Bacilli	Lactobacillales	Lactobacillaceae	Lactobacillus	murinus
2	0	0	0	0	0	2	0	3	1	0	Bacteria	Firmicutes	Bacilli	Lactobacillales	Lactobacillaceae	Lactobacillus	salivarius
0	3	0	0	0	0	2	0	1	3	0	Bacteria	Firmicutes	Bacilli	Lactobacillales	Lactobacillaceae	Lactobacillus	iners
6	3	0	0	2	0	2	5	1	0	0	Bacteria	Firmicutes	Bacilli	Lactobacillales	Lactobacillaceae	Lactobacillus	paracollinoides
162	2964	89	107	452	110	366	447	585	85	50	Bacteria	Firmicutes	Bacilli	Lactobacillales	Lactobacillaceae	Pediococcus
4	425	6	1	37	3	23	33	15	0	2	Bacteria	Firmicutes	Bacilli	Lactobacillales	Lactobacillaceae	Pediococcus	pentosaceus
140	139	66	84	268	63	272	266	252	14	11	Bacteria	Firmicutes	Bacilli	Lactobacillales	Streptococcaceae	Streptococcus
282	209	148	134	546	122	545	534	340	31	35	Bacteria	Firmicutes	Bacilli	Lactobacillales	Streptococcaceae	Streptococcus	mutans
2	1	0	0	1	1	2	4	6	1	0	Bacteria	Firmicutes	Bacilli	Lactobacillales	Streptococcaceae	Streptococcus	pneumoniae
0	0	0	0	0	0	0	0	1	0	0	Bacteria	Firmicutes	Bacilli	Lactobacillales	Streptococcaceae	Streptococcus	salivarius
0	0	0	0	0	1	2	0	1	0	0	Bacteria	Firmicutes	Bacilli	Lactobacillales	Streptococcaceae	Streptococcus	thermophilus
2	5	0	0	0	0	0	0	1	0	0	Bacteria	Firmicutes	Bacilli	Lactobacillales	Streptococcaceae	Streptococcus	halotolerans
10	566	5	1	24	2	28	39	11	1	1	Bacteria	Firmicutes	Bacilli	Lactobacillales	Streptococcaceae	Lactococcus
49	3076	57	27	225	38	184	227	116	7	7	Bacteria	Firmicutes	Bacilli	Lactobacillales	Streptococcaceae	Lactococcus	lactis
4	20	0	1	6	1	8	7	9	2	0	Bacteria	Firmicutes	Bacilli	Lactobacillales	Leuconostocaceae
151	990	67	54	249	50	212	258	429	49	26	Bacteria	Firmicutes	Bacilli	Lactobacillales	Leuconostocaceae	Leuconostoc
0	198	4	3	14	6	21	7	19	6	0	Bacteria	Firmicutes	Bacilli	Lactobacillales	Leuconostocaceae	Leuconostoc	citreum
5	195	2	1	15	2	7	18	15	1	2	Bacteria	Firmicutes	Bacilli	Lactobacillales	Leuconostocaceae	Leuconostoc	mesenteroides
0	1	0	0	0	0	0	0	1	0	0	Bacteria	Firmicutes	Bacilli	Lactobacillales	Leuconostocaceae	Leuconostoc	lactis
1	23	1	0	1	0	5	3	2	0	0	Bacteria	Firmicutes	Bacilli	Lactobacillales	Leuconostocaceae	Weissella
19	1636	28	15	117	28	91	135	96	6	2	Bacteria	Firmicutes	Bacilli	Lactobacillales	Leuconostocaceae	Weissella	cibaria
10	109	5	4	31	6	7	16	23	7	2	Bacteria	Firmicutes	Bacilli	Lactobacillales	Leuconostocaceae	Weissella	sp. 26KH-42
29	31	13	13	58	24	58	61	99	13	8	Bacteria	Firmicutes	Bacilli	Lactobacillales	Leuconostocaceae	Oenococcus
11	5	6	4	16	17	5	12	32	1	0	Bacteria	Firmicutes	Bacilli	Lactobacillales	Carnobacteriaceae	Dolosigranulum	pigrum
1	0	0	0	9	2	0	4	3	0	0	Bacteria	Firmicutes	Bacilli	Lactobacillales	Carnobacteriaceae	Marinilactibacillus	sp. 15R
0	0	0	0	0	0	0	0	1	0	0	Bacteria	Firmicutes	Bacilli	Lactobacillales	Carnobacteriaceae	Carnobacterium	divergens
11	15	3	4	20	3	18	16	26	5	2	Bacteria	Firmicutes	Bacilli	Lactobacillales	Enterococcaceae	Enterococcus
1368	1473	517	498	2845	762	3419	2733	3910	982	8628	Bacteria	Firmicutes	Clostridia	Clostridiales
87	115	30	34	191	55	251	197	271	59	701	Bacteria	Firmicutes	Clostridia	Clostridiales	Ruminococcaceae
336	445	181	155	800	214	877	810	1028	168	2482	Bacteria	Firmicutes	Clostridia	Clostridiales	Ruminococcaceae	Faecalibacterium	prausnitzii
104	115	44	48	190	52	214	271	305	63	458	Bacteria	Firmicutes	Clostridia	Clostridiales	Ruminococcaceae	Ruminococcus	bicirculans
45	63	20	12	108	43	151	81	116	88	513	Bacteria	Firmicutes	Clostridia	Clostridiales	Ruminococcaceae	Ruminococcus	champanellensis
11	8	9	9	50	20	38	25	72	3	31	Bacteria	Firmicutes	Clostridia	Clostridiales	Ruminococcaceae	Ruminococcus	sp. JE7A12
6	4	3	1	10	4	10	17	33	3	2	Bacteria	Firmicutes	Clostridia	Clostridiales	Ruminococcaceae	Flavonifractor	plautii
9	6	1	4	22	6	15	19	12	4	4	Bacteria	Firmicutes	Clostridia	Clostridiales	Clostridiaceae
138	129	43	51	300	73	265	280	350	66	52	Bacteria	Firmicutes	Clostridia	Clostridiales	Clostridiaceae	Clostridium
19	39	14	6	87	12	104	104	80	10	173	Bacteria	Firmicutes	Clostridia	Clostridiales	Clostridiaceae	Clostridium	tyrobutyricum
7	1	2	3	9	6	2	6	13	0	0	Bacteria	Firmicutes	Clostridia	Clostridiales	Clostridiaceae	Clostridium	botulinum
0	1	1	0	0	0	0	1	1	0	1	Bacteria	Firmicutes	Clostridia	Clostridiales	Clostridiaceae	Clostridium	perfringens
30	24	11	3	39	11	35	66	68	7	93	Bacteria	Firmicutes	Clostridia	Clostridiales	Lachnospiraceae
68	100	27	23	178	40	151	165	210	78	217	Bacteria	Firmicutes	Clostridia	Clostridiales	Lachnospiraceae	Blautia
33	46	13	5	81	20	94	85	82	11	224	Bacteria	Firmicutes	Clostridia	Clostridiales	Lachnospiraceae	Lachnoclostridium
23	32	16	17	78	11	40	59	71	7	21	Bacteria	Firmicutes	Clostridia	Clostridiales	Lachnospiraceae	Anaerostipes	hadrus
14	9	5	0	18	1	28	12	9	2	62	Bacteria	Firmicutes	Clostridia	Clostridiales	Oscillospiraceae
82	113	40	33	218	35	391	199	175	42	1457	Bacteria	Firmicutes	Clostridia	Clostridiales	Oscillospiraceae	Oscillibacter	valericigenes
17	21	6	7	33	7	67	32	37	3	200	Bacteria	Firmicutes	Clostridia	Clostridiales	Oscillospiraceae	Dysosmobacter	welbionis
12	3	1	0	16	0	13	24	15	5	16	Bacteria	Firmicutes	Clostridia	Clostridiales	Peptostreptococcaceae
79	38	14	19	141	20	125	184	100	32	196	Bacteria	Firmicutes	Clostridia	Clostridiales	Peptostreptococcaceae	Clostridioides	difficile
22	9	9	13	12	7	21	20	15	3	2	Bacteria	Firmicutes	Clostridia	Clostridiales	Peptostreptococcaceae	Filifactor	Peptostreptococcaceae bacterium oral taxon 929
4	1	0	0	1	0	3	1	2	0	0	Bacteria	Firmicutes	Clostridia	Clostridiales	Peptostreptococcaceae	Filifactor	alocis
7	6	3	4	9	4	2	7	10	3	2	Bacteria	Firmicutes	Clostridia	Clostridiales	Peptococcaceae
11	7	5	3	18	2	12	13	16	5	4	Bacteria	Firmicutes	Clostridia	Clostridiales	Peptococcaceae	Desulfallas	gibsoniae
3	7	0	0	5	0	4	1	3	1	1	Bacteria	Firmicutes	Clostridia	Clostridiales	Peptococcaceae	Desulfotomaculum	reducens
10	3	1	3	1	1	11	5	8	2	4	Bacteria	Firmicutes	Clostridia	Clostridiales	Hungateiclostridiaceae
6	2	1	1	1	1	2	4	6	0	1	Bacteria	Firmicutes	Clostridia	Clostridiales	Hungateiclostridiaceae	Hungateiclostridium
4	0	0	0	5	0	0	4	2	0	0	Bacteria	Firmicutes	Clostridia	Clostridiales	Hungateiclostridiaceae	Hungateiclostridium	saccincola
0	0	1	0	1	0	1	0	2	0	0	Bacteria	Firmicutes	Clostridia	Clostridiales	Hungateiclostridiaceae	Fastidiosipila	sanguinis
3	0	0	1	3	1	9	3	5	1	0	Bacteria	Firmicutes	Clostridia	Clostridiales	Eubacteriaceae
2	5	0	1	11	2	5	12	5	4	1	Bacteria	Firmicutes	Clostridia	Clostridiales	Clostridiaceae	Caloramator	Clostridiales bacterium CCNA10
0	0	1	1	0	0	0	0	1	0	0	Bacteria	Firmicutes	Clostridia	Clostridiales	Clostridiales Family XIII. Incertae Sedis		[Eubacterium] sulci
0	1	0	0	9	0	0	10	2	3	0	Bacteria	Firmicutes	Clostridia	Clostridiales	Symbiobacteriaceae	Symbiobacterium	thermophilum
1	0	0	1	7	0	2	3	1	2	0	Bacteria	Firmicutes	Clostridia	Clostridiales	Christensenellaceae	Christensenella	sp. Marseille-P3954
1	0	0	0	1	0	1	0	1	0	2	Bacteria	Firmicutes	Clostridia	Clostridiales	Vallitaleaceae	Petrocella	atlantisensis
3	3	3	3	4	2	9	10	12	0	3	Bacteria	Firmicutes	Negativicutes	Veillonellales	Veillonellaceae
9	11	3	8	30	3	19	38	21	0	7	Bacteria	Firmicutes	Negativicutes	Veillonellales	Veillonellaceae	Megasphaera
212	322	85	116	572	92	502	553	555	74	292	Bacteria	Firmicutes	Negativicutes	Veillonellales	Veillonellaceae	Megasphaera	elsdenii
57	80	40	60	192	40	193	182	99	8	7	Bacteria	Firmicutes	Negativicutes	Veillonellales	Veillonellaceae	Veillonella	parvula
33	49	8	30	48	6	58	67	52	12	3	Bacteria	Firmicutes	Negativicutes	Veillonellales	Veillonellaceae	Dialister	massiliensis
41	83	30	24	114	14	96	161	184	18	13	Bacteria	Firmicutes	Negativicutes	Acidaminococcales	Acidaminococcaceae	Acidaminococcus	intestini
3	2	4	1	18	6	2	5	22	0	0	Bacteria	Firmicutes	Negativicutes	Acidaminococcales	Acidaminococcaceae	Phascolarctobacterium
14	15	6	10	56	15	65	75	34	2	158	Bacteria	Firmicutes	Erysipelotrichia	Erysipelotrichales	Erysipelotrichaceae	Faecalitalea	cylindroides
6	3	4	5	35	2	10	42	13	1	1	Bacteria	Firmicutes	Erysipelotrichia	Erysipelotrichales	Erysipelotrichaceae	Turicibacter	sp. H121
5	2	0	1	3	0	0	5	2	0	0	Bacteria	Firmicutes	Tissierellia	Tissierellales	Peptoniphilaceae	Anaerococcus	mediterraneensis
1	0	0	0	2	0	0	0	1	0	0	Bacteria	Firmicutes	Tissierellia	Tissierellales	Peptoniphilaceae	Finegoldia	magna
1	3	1	0	12	1	0	4	1	1	0	Bacteria	Firmicutes	Tissierellia	Tissierellales	Peptoniphilaceae	Parvimonas	micra
613	523	235	233	948	327	1083	956	1304	279	129	Bacteria	Actinobacteria	Actinobacteria	Corynebacteriales
385	315	130	139	543	175	641	547	873	144	73	Bacteria	Actinobacteria	Actinobacteria	Corynebacteriales	Mycobacteriaceae
666	530	254	275	1003	306	1233	1023	1289	272	129	Bacteria	Actinobacteria	Actinobacteria	Corynebacteriales	Mycobacteriaceae	Mycobacterium
0	0	0	0	0	0	0	0	3	0	0	Bacteria	Actinobacteria	Actinobacteria	Corynebacteriales	Mycobacteriaceae	Mycobacterium	lepraemurium
0	0	0	0	1	0	0	0	1	0	0	Bacteria	Actinobacteria	Actinobacteria	Corynebacteriales	Mycobacteriaceae	Mycobacterium	dioxanotrophicus
3	0	0	0	1	1	0	0	4	0	1	Bacteria	Actinobacteria	Actinobacteria	Corynebacteriales	Mycobacteriaceae	Hoyosella	subflava
28	32	13	16	48	17	66	53	78	19	7	Bacteria	Actinobacteria	Actinobacteria	Corynebacteriales	Dietziaceae	Dietzia
227	172	70	89	337	115	382	310	454	94	49	Bacteria	Actinobacteria	Actinobacteria	Corynebacteriales	Dietziaceae	Dietzia	sp. oral taxon 368
2	4	2	1	9	2	4	8	9	1	2	Bacteria	Actinobacteria	Actinobacteria	Corynebacteriales	Nocardiaceae
67	82	30	36	120	47	173	108	185	45	15	Bacteria	Actinobacteria	Actinobacteria	Corynebacteriales	Nocardiaceae	Rhodococcus
48	46	22	16	83	28	125	97	177	27	16	Bacteria	Actinobacteria	Actinobacteria	Corynebacteriales	Nocardiaceae	Rhodococcus	ruber
5	2	2	0	6	3	3	6	9	2	0	Bacteria	Actinobacteria	Actinobacteria	Corynebacteriales	Nocardiaceae	Rhodococcus	aetherivorans
21	18	18	17	52	9	45	55	59	8	4	Bacteria	Actinobacteria	Actinobacteria	Corynebacteriales	Nocardiaceae	Nocardia
18	4	3	4	11	5	18	10	15	6	2	Bacteria	Actinobacteria	Actinobacteria	Corynebacteriales	Nocardiaceae	Nocardia	cyriacigeorgica
1	0	1	1	7	1	2	6	4	0	0	Bacteria	Actinobacteria	Actinobacteria	Corynebacteriales	Nocardiaceae	Nocardia	asteroides
118	16	14	14	72	36	24	45	84	6	0	Bacteria	Actinobacteria	Actinobacteria	Corynebacteriales	Corynebacteriaceae	Corynebacterium
0	0	0	0	0	1	0	0	2	0	0	Bacteria	Actinobacteria	Actinobacteria	Corynebacteriales	Corynebacteriaceae	Corynebacterium	sp. 2039
2	0	0	0	0	0	0	2	1	1	0	Bacteria	Actinobacteria	Actinobacteria	Corynebacteriales	Corynebacteriaceae	Corynebacterium	sp. 2183
6	1	0	0	1	0	2	2	4	0	0	Bacteria	Actinobacteria	Actinobacteria	Corynebacteriales	Corynebacteriaceae	Corynebacterium	ureicelerivorans
4	6	3	2	13	3	13	13	3	0	0	Bacteria	Actinobacteria	Actinobacteria	Corynebacteriales	Corynebacteriaceae	Corynebacterium	matruchotii
0	0	0	0	0	0	0	1	2	0	0	Bacteria	Actinobacteria	Actinobacteria	Corynebacteriales	Corynebacteriaceae	Corynebacterium	variabile
4	0	0	0	0	0	0	3	1	0	0	Bacteria	Actinobacteria	Actinobacteria	Corynebacteriales	Corynebacteriaceae	Corynebacterium	halotolerans
429	293	142	104	546	148	561	466	781	168	65	Bacteria	Actinobacteria	Actinobacteria	Micrococcales
100	74	50	32	224	53	197	248	165	12	5	Bacteria	Actinobacteria	Actinobacteria	Micrococcales	Micrococcaceae
12	8	5	5	30	4	16	29	18	1	1	Bacteria	Actinobacteria	Actinobacteria	Micrococcales	Micrococcaceae	Rothia
24	19	6	9	32	10	31	33	34	4	3	Bacteria	Actinobacteria	Actinobacteria	Micrococcales	Micrococcaceae	Rothia	mucilaginosa
0	3	1	2	2	0	1	6	1	0	0	Bacteria	Actinobacteria	Actinobacteria	Micrococcales	Micrococcaceae	Kocuria
14	15	8	7	49	14	18	53	45	5	3	Bacteria	Actinobacteria	Actinobacteria	Micrococcales	Micrococcaceae	Kocuria	flava
1	0	1	0	2	0	0	1	1	2	0	Bacteria	Actinobacteria	Actinobacteria	Micrococcales	Micrococcaceae	Sinomonas	atrocyanea
22	10	10	3	31	6	23	23	29	12	2	Bacteria	Actinobacteria	Actinobacteria	Micrococcales	Microbacteriaceae
53	29	16	10	63	13	62	67	72	18	6	Bacteria	Actinobacteria	Actinobacteria	Micrococcales	Microbacteriaceae	Curtobacterium
7	18	5	2	13	4	5	15	19	4	3	Bacteria	Actinobacteria	Actinobacteria	Micrococcales	Microbacteriaceae	Rathayibacter
0	3	1	0	4	1	9	3	2	4	0	Bacteria	Actinobacteria	Actinobacteria	Micrococcales	Microbacteriaceae	Agromyces
10	16	5	3	14	9	24	31	40	12	2	Bacteria	Actinobacteria	Actinobacteria	Micrococcales	Intrasporangiaceae
33	20	9	10	52	9	44	57	76	16	4	Bacteria	Actinobacteria	Actinobacteria	Micrococcales	Intrasporangiaceae	Ornithinimicrobium	sp. AMA3305
0	0	0	0	2	0	4	2	3	0	1	Bacteria	Actinobacteria	Actinobacteria	Micrococcales	Intrasporangiaceae	Serinicoccus
3	4	1	0	11	2	10	3	9	0	1	Bacteria	Actinobacteria	Actinobacteria	Micrococcales	Cellulomonadaceae	Cellulomonas
34	19	6	11	21	6	19	13	32	6	1	Bacteria	Actinobacteria	Actinobacteria	Micrococcales	Cellulomonadaceae	Cellulomonas	flavigena
8	4	2	3	14	1	19	15	18	2	2	Bacteria	Actinobacteria	Actinobacteria	Micrococcales	Bogoriellaceae	Georgenia	sp. Z443
7	6	1	4	13	3	5	17	16	4	0	Bacteria	Actinobacteria	Actinobacteria	Micrococcales	Bogoriellaceae	Georgenia	sp. Z294
0	0	0	1	0	0	0	0	1	0	0	Bacteria	Actinobacteria	Actinobacteria	Micrococcales	Brevibacteriaceae	Brevibacterium
1	0	1	1	16	8	4	7	21	4	0	Bacteria	Actinobacteria	Actinobacteria	Micrococcales	Brevibacteriaceae	Brevibacterium	linens
2	6	1	2	8	6	10	7	16	1	3	Bacteria	Actinobacteria	Actinobacteria	Micrococcales	Dermabacteraceae	Dermabacter	vaginalis
2	0	0	1	6	3	8	2	6	1	0	Bacteria	Actinobacteria	Actinobacteria	Micrococcales	Ruaniaceae	Ruania	sp. HY168
107	103	64	51	270	62	255	248	268	76	32	Bacteria	Actinobacteria	Actinobacteria	Streptomycetales	Streptomycetaceae
192	245	93	106	391	73	337	380	389	144	32	Bacteria	Actinobacteria	Actinobacteria	Streptomycetales	Streptomycetaceae	Streptomyces
34	21	6	11	27	12	44	24	37	7	5	Bacteria	Actinobacteria	Actinobacteria	Streptomycetales	Streptomycetaceae	Streptomyces	exfoliatus
14	4	3	7	28	6	22	18	24	8	4	Bacteria	Actinobacteria	Actinobacteria	Streptomycetales	Streptomycetaceae	Streptomyces	collinus
0	2	1	1	1	0	0	1	3	0	0	Bacteria	Actinobacteria	Actinobacteria	Streptomycetales	Streptomycetaceae	Streptomyces	sp. TLI_053
3	2	2	1	3	0	1	3	2	0	0	Bacteria	Actinobacteria	Actinobacteria	Streptomycetales	Streptomycetaceae	Streptomyces	globosus
29	22	11	12	36	12	30	25	57	10	3	Bacteria	Actinobacteria	Actinobacteria	Propionibacteriales
249	148	101	77	317	101	379	305	501	86	50	Bacteria	Actinobacteria	Actinobacteria	Propionibacteriales	Nocardioidaceae
2	4	0	1	0	0	0	0	1	1	0	Bacteria	Actinobacteria	Actinobacteria	Propionibacteriales	Nocardioidaceae	Nocardioides	sp. JS614
7	6	2	5	15	5	26	9	15	6	1	Bacteria	Actinobacteria	Actinobacteria	Propionibacteriales	Nocardioidaceae	Aeromicrobium
2	3	0	1	0	1	4	0	1	1	1	Bacteria	Actinobacteria	Actinobacteria	Propionibacteriales	Nocardioidaceae	Aeromicrobium	choanae
1	2	0	1	1	1	2	1	4	0	1	Bacteria	Actinobacteria	Actinobacteria	Propionibacteriales	Nocardioidaceae	Kribbella	flavida
1	2	1	0	0	0	6	2	6	0	2	Bacteria	Actinobacteria	Actinobacteria	Propionibacteriales	Propionibacteriaceae
0	0	0	1	0	0	0	0	1	0	0	Bacteria	Actinobacteria	Actinobacteria	Propionibacteriales	Propionibacteriaceae	Cutibacterium	acnes
26	21	7	13	51	11	31	57	54	16	6	Bacteria	Actinobacteria	Actinobacteria	Bifidobacteriales	Bifidobacteriaceae	Bifidobacterium
69	43	18	17	146	63	126	104	186	15	15	Bacteria	Actinobacteria	Actinobacteria	Bifidobacteriales	Bifidobacteriaceae	Bifidobacterium	adolescentis
81	54	19	16	105	20	84	129	100	44	45	Bacteria	Actinobacteria	Actinobacteria	Bifidobacteriales	Bifidobacteriaceae	Bifidobacterium	catenulatum
40	38	13	14	92	15	81	91	89	19	14	Bacteria	Actinobacteria	Actinobacteria	Bifidobacteriales	Bifidobacteriaceae	Bifidobacterium	longum
12	1	0	3	7	1	6	11	8	7	1	Bacteria	Actinobacteria	Actinobacteria	Bifidobacteriales	Bifidobacteriaceae	Bifidobacterium	bifidum
0	2	1	0	1	0	4	1	2	0	0	Bacteria	Actinobacteria	Actinobacteria	Bifidobacteriales	Bifidobacteriaceae	Bifidobacterium	breve
97	72	32	31	85	28	126	103	156	61	15	Bacteria	Actinobacteria	Actinobacteria	Micromonosporales	Micromonosporaceae
35	40	14	7	48	17	40	38	56	15	7	Bacteria	Actinobacteria	Actinobacteria	Micromonosporales	Micromonosporaceae	Plantactinospora	sp. BC1
9	5	1	0	3	3	4	7	8	1	0	Bacteria	Actinobacteria	Actinobacteria	Micromonosporales	Micromonosporaceae	Micromonospora
12	8	5	6	18	3	29	18	22	1	2	Bacteria	Actinobacteria	Actinobacteria	Micromonosporales	Micromonosporaceae	Micromonospora	purpureochromogenes
8	3	2	1	6	1	10	3	2	3	0	Bacteria	Actinobacteria	Actinobacteria	Micromonosporales	Micromonosporaceae	Actinoplanes	friuliensis
4	2	0	0	4	0	3	6	1	0	1	Bacteria	Actinobacteria	Actinobacteria	Micromonosporales	Micromonosporaceae	Salinispora	arenicola
16	11	6	7	28	6	17	14	29	12	3	Bacteria	Actinobacteria	Actinobacteria	Pseudonocardiales	Pseudonocardiaceae
19	10	6	3	31	6	27	20	22	13	2	Bacteria	Actinobacteria	Actinobacteria	Pseudonocardiales	Pseudonocardiaceae	Actinosynnema	pretiosum
0	10	1	2	3	1	4	3	5	0	0	Bacteria	Actinobacteria	Actinobacteria	Pseudonocardiales	Pseudonocardiaceae	Amycolatopsis	sp. YIM 10
0	0	0	0	1	1	1	0	2	0	0	Bacteria	Actinobacteria	Actinobacteria	Pseudonocardiales	Pseudonocardiaceae	Amycolatopsis	sp. AA4
9	3	2	0	1	3	9	3	6	2	0	Bacteria	Actinobacteria	Actinobacteria	Pseudonocardiales	Pseudonocardiaceae	Saccharomonospora
0	0	0	0	0	0	0	0	1	0	0	Bacteria	Actinobacteria	Actinobacteria	Pseudonocardiales	Pseudonocardiaceae	Saccharomonospora	sp. 31sw
8	0	0	0	1	0	1	6	5	0	0	Bacteria	Actinobacteria	Actinobacteria	Pseudonocardiales	Pseudonocardiaceae	Kibdelosporangium	phytohabitans
0	0	0	0	0	0	0	2	1	0	0	Bacteria	Actinobacteria	Actinobacteria	Pseudonocardiales	Pseudonocardiaceae	Saccharopolyspora	erythraea
32	30	10	32	51	11	60	54	56	12	4	Bacteria	Actinobacteria	Actinobacteria	Actinomycetales	Actinomycetaceae	Trueperella	pyogenes
1	1	1	0	5	0	3	4	1	0	0	Bacteria	Actinobacteria	Actinobacteria	Actinomycetales	Actinomycetaceae	Actinomyces
0	2	3	3	4	0	12	3	8	0	1	Bacteria	Actinobacteria	Actinobacteria	Actinomycetales	Actinomycetaceae	Actinomyces	pacaensis
6	7	6	2	4	1	15	5	4	0	0	Bacteria	Actinobacteria	Actinobacteria	Actinomycetales	Actinomycetaceae	Actinomyces	radicidentis
0	0	1	0	0	0	0	1	2	0	0	Bacteria	Actinobacteria	Actinobacteria	Actinomycetales	Actinomycetaceae	Actinomyces	hongkongensis
0	6	0	2	4	0	2	3	4	1	0	Bacteria	Actinobacteria	Actinobacteria	Streptosporangiales
16	6	3	1	6	0	3	5	16	4	1	Bacteria	Actinobacteria	Actinobacteria	Streptosporangiales	Streptosporangiaceae	Streptosporangium
7	0	3	0	11	1	7	8	3	2	0	Bacteria	Actinobacteria	Actinobacteria	Streptosporangiales	Thermomonosporaceae	Actinomadura
6	5	1	1	2	0	7	0	4	2	0	Bacteria	Actinobacteria	Actinobacteria	Streptosporangiales	Thermomonosporaceae	Actinomadura	amylolytica
24	10	3	5	9	1	7	14	10	4	1	Bacteria	Actinobacteria	Actinobacteria	Streptosporangiales	Nocardiopsaceae	Nocardiopsis	Actinobacteria bacterium IMCC26256
5	1	1	0	6	1	7	13	7	1	0	Bacteria	Actinobacteria	Actinobacteria	Frankiales	Frankiaceae	Frankia
5	5	3	4	7	0	14	8	3	0	4	Bacteria	Actinobacteria	Actinobacteria	Acidothermales	Acidothermaceae	Acidothermus	cellulolyticus
0	0	0	0	0	0	0	0	2	2	0	Bacteria	Actinobacteria	Actinobacteria	Glycomycetales	Glycomycetaceae	Stackebrandtia	nassauensis
4	0	1	0	1	1	3	3	5	2	0	Bacteria	Actinobacteria	Coriobacteriia	Coriobacteriales
4	1	0	1	11	5	1	5	8	0	0	Bacteria	Actinobacteria	Coriobacteriia	Coriobacteriales	Atopobiaceae
6	2	2	1	28	25	11	11	43	0	0	Bacteria	Actinobacteria	Coriobacteriia	Coriobacteriales	Atopobiaceae	Olsenella
2	9	0	6	16	25	9	12	69	1	2	Bacteria	Actinobacteria	Coriobacteriia	Coriobacteriales	Atopobiaceae	Olsenella	umbonata
8	1	0	1	9	4	10	5	6	1	15	Bacteria	Actinobacteria	Coriobacteriia	Coriobacteriales	Atopobiaceae	Olsenella	sp. GAM18
2	1	0	0	3	0	1	6	1	0	3	Bacteria	Actinobacteria	Coriobacteriia	Coriobacteriales	Atopobiaceae	Parolsenella	catena
30	26	8	9	63	22	39	46	52	5	4	Bacteria	Actinobacteria	Coriobacteriia	Coriobacteriales	Coriobacteriaceae	Collinsella	aerofaciens
9	3	1	0	5	1	5	4	5	1	6	Bacteria	Actinobacteria	Coriobacteriia	Eggerthellales	Eggerthellaceae
0	0	0	1	1	0	4	2	3	0	0	Bacteria	Actinobacteria	Coriobacteriia	Eggerthellales	Eggerthellaceae	Gordonibacter	urolithinfaciens
2	0	0	0	3	0	1	2	1	0	0	Bacteria	Actinobacteria	Coriobacteriia	Eggerthellales	Eggerthellaceae	Eggerthella	lenta
1	3	2	1	1	1	2	0	1	0	0	Bacteria	Actinobacteria	Rubrobacteria	Rubrobacterales
26	19	16	10	38	14	81	45	84	11	6	Bacteria	Actinobacteria	Rubrobacteria	Rubrobacterales	Rubrobacteraceae	Rubrobacter
34	23	20	21	43	13	53	51	60	11	6	Bacteria	Actinobacteria	Rubrobacteria	Rubrobacterales	Rubrobacteraceae	Rubrobacter	xylanophilus
1	0	0	2	2	1	3	2	2	1	0	Bacteria	Actinobacteria	Rubrobacteria	Rubrobacterales	Rubrobacteraceae	Rubrobacter	indicoceani
6	4	1	0	5	1	2	7	9	2	0	Bacteria	Actinobacteria	Rubrobacteria	Rubrobacterales	Baekduiaceae	Baekduia	soli
16	12	7	7	29	12	31	17	50	10	2	Bacteria	Actinobacteria	Acidimicrobiia	Acidimicrobiales	Acidimicrobiaceae	Acidimicrobium	ferrooxidans
6	6	9	7	27	3	27	17	26	3	2	Bacteria	Actinobacteria	Nitriliruptoria	Egicoccales	Egicoccaceae	Egicoccus	halophilus
3	1	0	0	0	0	2	0	1	0	0	Bacteria	Actinobacteria	Nitriliruptoria	Euzebyales	Euzebyaceae	Euzebya	sp. DY32-46
11	2	0	2	9	0	6	7	5	4	0	Bacteria	Actinobacteria	Thermoleophilia	Solirubrobacterales	Conexibacteraceae	Conexibacter	woesei
21	16	14	14	37	7	25	39	56	12	6	Bacteria	Cyanobacteria		Oscillatoriales
11	10	4	2	33	9	19	17	17	2	2	Bacteria	Cyanobacteria		Oscillatoriales	Microcoleaceae
21	13	8	4	15	7	11	19	23	4	3	Bacteria	Cyanobacteria		Oscillatoriales	Microcoleaceae	Arthrospira	platensis
4	7	0	0	3	5	3	6	8	2	3	Bacteria	Cyanobacteria		Oscillatoriales	Microcoleaceae	Microcoleus	sp. PCC 7113
0	0	0	0	0	0	0	0	1	0	0	Bacteria	Cyanobacteria		Oscillatoriales	Gomontiellaceae	Crinalium	Oscillatoriales cyanobacterium JSC-12
2	1	0	1	0	0	2	2	4	0	0	Bacteria	Cyanobacteria		Chroococcales
29	24	13	13	48	10	56	40	74	10	4	Bacteria	Cyanobacteria		Chroococcales	Aphanothecaceae	Candidatus Atelocyanobacterium	thalassa
19	4	9	5	9	4	19	18	24	4	1	Bacteria	Cyanobacteria		Synechococcales
7	8	4	1	9	5	13	10	25	4	0	Bacteria	Cyanobacteria		Synechococcales	Synechococcaceae
0	0	0	0	0	0	0	0	2	0	0	Bacteria	Cyanobacteria		Synechococcales	Synechococcaceae	Cyanobium	gracile
7	3	5	6	14	3	11	10	23	7	2	Bacteria	Cyanobacteria		Synechococcales	Chamaesiphonaceae	Chamaesiphon	minutus
0	0	0	0	0	0	0	0	1	0	0	Bacteria	Cyanobacteria		Synechococcales	Pseudanabaenaceae	Pseudanabaena	sp. PCC 7367
23	28	13	14	46	11	40	44	64	11	8	Bacteria	Cyanobacteria		Nostocales
1	4	0	3	1	0	1	0	3	0	0	Bacteria	Cyanobacteria		Nostocales	Nostocaceae	Nostoc	sp. CENA543
442	380	187	164	601	188	618	584	1114	168	81	Bacteria	Chloroflexi	Anaerolineae	Anaerolineales	Anaerolineaceae
491	404	194	188	784	198	719	650	1030	203	90	Bacteria	Chloroflexi	Anaerolineae	Anaerolineales	Anaerolineaceae	Brevefilum	fermentans
63	55	22	30	95	30	101	74	114	36	15	Bacteria	Chloroflexi	Anaerolineae	Anaerolineales	Anaerolineaceae	Pelolinea	submarina
405	385	208	191	658	207	693	660	1095	196	101	Bacteria	Chloroflexi	Tepidiformia	Tepidiformales	Tepidiformaceae	Tepidiforma	bonchosmolovskayae
17	16	2	4	19	7	25	22	18	5	4	Bacteria	Chloroflexi	Chloroflexia	Chloroflexales
12	9	6	4	16	4	14	16	24	5	3	Bacteria	Chloroflexi	Chloroflexia	Chloroflexales	Roseiflexaceae	Roseiflexus
48	28	9	10	51	10	46	43	72	10	6	Bacteria	Chloroflexi	Chloroflexia	Chloroflexales	Roseiflexaceae	Roseiflexus	castenholzii
4	8	5	2	9	5	8	5	6	1	3	Bacteria	Chloroflexi	Chloroflexia	Chloroflexales	Roseiflexaceae	Roseiflexus	sp. RS-1
7	11	2	1	7	3	13	8	13	1	1	Bacteria	Chloroflexi	Chloroflexia	Chloroflexales	Chloroflexaceae	Chloroflexus
46	37	15	20	60	18	75	48	79	25	6	Bacteria	Chloroflexi	Chloroflexia	Chloroflexales	Chloroflexaceae	Chloroflexus	aurantiacus
20	15	9	3	47	10	44	42	58	9	7	Bacteria	Chloroflexi	Thermomicrobia	Sphaerobacterales	Sphaerobacteraceae	Sphaerobacter	thermophilus
0	0	0	0	0	0	5	0	1	0	0	Bacteria	Chloroflexi	Ktedonobacteria	Ktedonobacterales	Ktedonosporobacteraceae	Ktedonosporobacter	rubrisoli
55	29	23	11	78	22	69	62	93	19	5	Bacteria	Armatimonadetes					Armatimonadetes bacterium Uphvl-Ar1
17	8	0	3	11	3	17	9	23	3	3	Bacteria	Armatimonadetes	Fimbriimonadia	Fimbriimonadales	Fimbriimonadaceae	Fimbriimonas	ginsengisoli
22	18	7	6	32	12	12	29	26	5	0	Bacteria	Deinococcus-Thermus	Deinococci	Deinococcales	Deinococcaceae	Deinococcus
5	2	1	0	2	2	4	6	11	3	0	Bacteria	Deinococcus-Thermus	Deinococci	Deinococcales	Deinococcaceae	Deinococcus	ficus
5	3	7	0	8	3	6	4	10	3	1	Bacteria	Deinococcus-Thermus	Deinococci	Deinococcales	Deinococcaceae	Deinococcus	metallilatus
2	0	0	0	0	0	1	0	2	1	0	Bacteria	Deinococcus-Thermus	Deinococci	Deinococcales	Deinococcaceae	Deinococcus	geothermalis
1	0	0	0	0	0	0	0	1	0	0	Bacteria	Deinococcus-Thermus	Deinococci	Deinococcales	Deinococcaceae	Deinococcus	deserti
0	0	0	0	0	0	0	0	1	0	0	Bacteria	Deinococcus-Thermus	Deinococci	Deinococcales	Deinococcaceae	Deinococcus	wulumuqiensis
1	0	3	18	7	1	16	7	10	0	0	Bacteria	Tenericutes	Mollicutes	Mycoplasmatales	Mycoplasmataceae	Mycoplasma
0	2	0	0	2	0	0	0	1	0	1	Bacteria	Tenericutes	Mollicutes	Acholeplasmatales	Acholeplasmataceae	Thermobaculum	terrenum
500	319	103	169	531	163	580	579	823	166	61	Bacteria	Proteobacteria	Alphaproteobacteria	Rhodospirillales
605	962	186	202	911	292	912	916	1499	221	103	Bacteria	Proteobacteria	Alphaproteobacteria	Rhodospirillales	Acetobacteraceae
1302	5812	426	624	2331	760	2202	2216	3924	549	501	Bacteria	Proteobacteria	Alphaproteobacteria	Rhodospirillales	Acetobacteraceae	Acetobacter
17	56	4	5	27	13	34	23	46	4	5	Bacteria	Proteobacteria	Alphaproteobacteria	Rhodospirillales	Acetobacteraceae	Acetobacter	persici
8	29	2	2	24	5	14	11	35	2	2	Bacteria	Proteobacteria	Alphaproteobacteria	Rhodospirillales	Acetobacteraceae	Komagataeibacter
34	59	6	9	46	15	58	59	101	12	7	Bacteria	Proteobacteria	Alphaproteobacteria	Rhodospirillales	Acetobacteraceae	Komagataeibacter	saccharivorans
19	18	9	11	35	10	25	26	25	0	0	Bacteria	Proteobacteria	Alphaproteobacteria	Rhodospirillales	Acetobacteraceae	Acidiphilium
1	0	0	0	4	1	5	1	9	1	1	Bacteria	Proteobacteria	Alphaproteobacteria	Rhodospirillales	Acetobacteraceae	Acidibrevibacterium	fodinaquatile
0	1	3	0	2	1	3	2	2	2	0	Bacteria	Proteobacteria	Alphaproteobacteria	Rhodospirillales	Acetobacteraceae	Neokomagataea	tanensis
0	1	0	0	0	0	2	0	1	1	0	Bacteria	Proteobacteria	Alphaproteobacteria	Rhodospirillales	Acetobacteraceae	Neokomagataea	sp. Ha5
268	179	52	57	295	71	324	282	423	93	41	Bacteria	Proteobacteria	Alphaproteobacteria	Rhodospirillales	Rhodospirillaceae
88	68	12	33	91	30	109	78	141	27	13	Bacteria	Proteobacteria	Alphaproteobacteria	Rhodospirillales	Rhodospirillaceae	Ferrovibrio	terrae
42	26	16	14	64	20	50	66	92	23	3	Bacteria	Proteobacteria	Alphaproteobacteria	Rhodospirillales	Rhodospirillaceae	Azospirillum
16	9	3	2	12	1	7	12	11	3	3	Bacteria	Proteobacteria	Alphaproteobacteria	Rhodospirillales	Rhodospirillaceae	Magnetospirillum
8	7	0	3	9	6	5	6	9	0	1	Bacteria	Proteobacteria	Alphaproteobacteria	Rhodospirillales	Rhodospirillaceae	Magnetospirillum	magneticum
1	3	1	3	7	0	2	6	6	3	3	Bacteria	Proteobacteria	Alphaproteobacteria	Rhodospirillales	Rhodospirillaceae	Nitrospirillum	amazonense
0	2	1	0	1	0	1	0	3	0	1	Bacteria	Proteobacteria	Alphaproteobacteria	Rhodospirillales	Rhodospirillaceae	Tistrella	mobilis
0	0	2	0	1	0	1	0	1	0	0	Bacteria	Proteobacteria	Alphaproteobacteria	Rhodospirillales	Rhodospirillaceae	Hypericibacter	terrae
2	2	0	0	6	2	4	3	7	3	0	Bacteria	Proteobacteria	Alphaproteobacteria	Rhodobacterales
993	877	356	397	1683	466	1665	1611	2456	447	190	Bacteria	Proteobacteria	Alphaproteobacteria	Rhodobacterales	Rhodobacteraceae
69	56	17	24	98	28	110	97	110	11	15	Bacteria	Proteobacteria	Alphaproteobacteria	Rhodobacterales	Rhodobacteraceae	Paracoccus
1571	1234	480	623	2280	684	2404	2160	3715	591	308	Bacteria	Proteobacteria	Alphaproteobacteria	Rhodobacterales	Rhodobacteraceae	Paracoccus	sp. 2251
10	0	2	3	9	1	5	9	20	2	2	Bacteria	Proteobacteria	Alphaproteobacteria	Rhodobacterales	Rhodobacteraceae	Paracoccus	aminovorans
9	8	2	1	14	3	7	11	20	6	1	Bacteria	Proteobacteria	Alphaproteobacteria	Rhodobacterales	Rhodobacteraceae	Tabrizicola	sp. K13M18
10	6	4	10	13	2	29	16	17	3	2	Bacteria	Proteobacteria	Alphaproteobacteria	Rhodobacterales	Rhodobacteraceae	Phaeobacter
4	3	0	0	0	0	1	0	3	0	0	Bacteria	Proteobacteria	Alphaproteobacteria	Rhodobacterales	Rhodobacteraceae	Paraoceanicella	profunda
2	3	0	0	2	0	0	0	2	0	1	Bacteria	Proteobacteria	Alphaproteobacteria	Rhodobacterales	Rhodobacteraceae	Celeribacter	marinus
0	1	0	0	0	0	1	0	1	0	0	Bacteria	Proteobacteria	Alphaproteobacteria	Rhodobacterales	Rhodobacteraceae	Sulfitobacter	sp. JL08
1	0	1	0	0	0	1	0	1	0	0	Bacteria	Proteobacteria	Alphaproteobacteria	Rhodobacterales	Rhodobacteraceae	Stappia	indica
52	23	19	8	59	20	54	58	110	16	6	Bacteria	Proteobacteria	Alphaproteobacteria	Rhodobacterales	Hyphomonadaceae	Hyphomonas
94	61	37	28	134	41	154	152	244	44	17	Bacteria	Proteobacteria	Alphaproteobacteria	Sphingomonadales
1071	782	342	386	1643	401	1395	1559	1996	387	153	Bacteria	Proteobacteria	Alphaproteobacteria	Sphingomonadales	Sphingomonadaceae
385	309	385	109	1056	115	586	1145	537	138	69	Bacteria	Proteobacteria	Alphaproteobacteria	Sphingomonadales	Sphingomonadaceae	Sphingomonas
32	22	15	11	42	12	44	46	52	16	4	Bacteria	Proteobacteria	Alphaproteobacteria	Sphingomonadales	Sphingomonadaceae	Sphingomonas	ginsengisoli An et al. 2013
14	7	1	4	11	2	2	8	17	1	2	Bacteria	Proteobacteria	Alphaproteobacteria	Sphingomonadales	Sphingomonadaceae	Sphingomonas	sp. AE3
10	4	2	3	3	2	7	5	8	0	1	Bacteria	Proteobacteria	Alphaproteobacteria	Sphingomonadales	Sphingomonadaceae	Sphingomonas	sp. XS-10
14	2	2	2	5	2	2	5	2	0	1	Bacteria	Proteobacteria	Alphaproteobacteria	Sphingomonadales	Sphingomonadaceae	Sphingomonas	paucimobilis
162	115	45	47	217	52	245	229	307	59	32	Bacteria	Proteobacteria	Alphaproteobacteria	Sphingomonadales	Sphingomonadaceae	Sphingobium
5	7	3	6	8	4	9	6	14	1	1	Bacteria	Proteobacteria	Alphaproteobacteria	Sphingomonadales	Sphingomonadaceae	Sphingobium	yanoikuyae
2	3	0	0	3	1	2	1	2	0	1	Bacteria	Proteobacteria	Alphaproteobacteria	Sphingomonadales	Sphingomonadaceae	Sphingobium	sp. CAP-1
57	18	13	7	104	17	76	109	91	17	9	Bacteria	Proteobacteria	Alphaproteobacteria	Sphingomonadales	Sphingomonadaceae	Novosphingobium
37	30	8	11	48	15	42	25	81	13	9	Bacteria	Proteobacteria	Alphaproteobacteria	Sphingomonadales	Sphingomonadaceae	Novosphingobium	sp. THN1
3	3	5	1	2	2	4	0	10	3	0	Bacteria	Proteobacteria	Alphaproteobacteria	Sphingomonadales	Sphingomonadaceae	Novosphingobium	sp. ABRDHK2
2	0	0	0	1	0	1	0	1	0	0	Bacteria	Proteobacteria	Alphaproteobacteria	Sphingomonadales	Sphingomonadaceae	Novosphingobium	aromaticivorans
30	22	8	7	33	12	54	30	70	14	7	Bacteria	Proteobacteria	Alphaproteobacteria	Sphingomonadales	Sphingomonadaceae	Sphingorhabdus	sp. IMCC1753
39	16	8	5	34	10	40	26	52	7	6	Bacteria	Proteobacteria	Alphaproteobacteria	Sphingomonadales	Sphingomonadaceae	Sphingopyxis
5	4	0	1	10	1	3	11	8	1	0	Bacteria	Proteobacteria	Alphaproteobacteria	Sphingomonadales	Sphingomonadaceae	Sphingosinicella	microcystinivorans
1	1	0	0	4	2	2	0	4	0	1	Bacteria	Proteobacteria	Alphaproteobacteria	Sphingomonadales	Sphingomonadaceae	Sphingosinicella	sp. BN140058
2	0	0	0	4	1	7	6	2	1	0	Bacteria	Proteobacteria	Alphaproteobacteria	Sphingomonadales	Sphingomonadaceae	Rhizorhabdus	dicambivorans
209	156	55	87	305	95	290	301	429	69	40	Bacteria	Proteobacteria	Alphaproteobacteria	Sphingomonadales	Erythrobacteraceae
1	4	3	3	10	4	5	5	13	3	1	Bacteria	Proteobacteria	Alphaproteobacteria	Sphingomonadales	Erythrobacteraceae	Altererythrobacter
152	135	44	73	222	79	232	211	294	55	32	Bacteria	Proteobacteria	Alphaproteobacteria	Sphingomonadales	Erythrobacteraceae	Altererythrobacter	sp. NS1
7	2	1	2	7	0	6	7	5	1	0	Bacteria	Proteobacteria	Alphaproteobacteria	Sphingomonadales	Erythrobacteraceae	Erythrobacter
20	21	8	6	119	12	55	110	57	10	7	Bacteria	Proteobacteria	Alphaproteobacteria	Sphingomonadales	Erythrobacteraceae	Erythrobacter	atlanticus
7	5	0	2	6	1	3	5	11	1	1	Bacteria	Proteobacteria	Alphaproteobacteria	Sphingomonadales	Erythrobacteraceae	Erythrobacter	gangjinensis
5	5	2	1	4	2	9	13	11	2	0	Bacteria	Proteobacteria	Alphaproteobacteria	Sphingomonadales	Erythrobacteraceae	Croceicoccus	naphthovorans
12	4	1	5	10	0	8	12	9	4	2	Bacteria	Proteobacteria	Alphaproteobacteria	Sphingomonadales	Erythrobacteraceae	Porphyrobacter
960	1054	209	224	1012	327	1134	972	1488	337	117	Bacteria	Proteobacteria	Alphaproteobacteria	Rhizobiales
150	150	47	61	288	73	242	286	381	65	33	Bacteria	Proteobacteria	Alphaproteobacteria	Rhizobiales	Methylobacteriaceae
16	20	6	4	22	8	29	28	24	9	3	Bacteria	Proteobacteria	Alphaproteobacteria	Rhizobiales	Methylobacteriaceae	Microvirga	sp. HR1
3	2	0	1	4	1	2	5	5	0	1	Bacteria	Proteobacteria	Alphaproteobacteria	Rhizobiales	Methylobacteriaceae	Microvirga	sp. 17 mud 1-3
18	40	12	2	45	10	37	36	62	4	3	Bacteria	Proteobacteria	Alphaproteobacteria	Rhizobiales	Methylobacteriaceae	Methylobacterium
2	0	1	0	3	0	0	6	1	0	0	Bacteria	Proteobacteria	Alphaproteobacteria	Rhizobiales	Methylobacteriaceae	Methylobacterium	aquaticum
85	121	402	37	1612	117	231	1789	318	44	12	Bacteria	Proteobacteria	Alphaproteobacteria	Rhizobiales	Bradyrhizobiaceae
26	22	17	6	50	9	52	48	65	18	5	Bacteria	Proteobacteria	Alphaproteobacteria	Rhizobiales	Bradyrhizobiaceae	Bosea
140	51	14	19	84	26	82	85	132	19	12	Bacteria	Proteobacteria	Alphaproteobacteria	Rhizobiales	Hyphomicrobiaceae
88	44	6	16	39	12	28	53	61	14	5	Bacteria	Proteobacteria	Alphaproteobacteria	Rhizobiales	Hyphomicrobiaceae	Devosia	sp. A16
30	8	2	3	12	3	10	5	8	1	4	Bacteria	Proteobacteria	Alphaproteobacteria	Rhizobiales	Hyphomicrobiaceae	Devosia	sp. I507
29	13	6	6	19	6	28	21	49	8	3	Bacteria	Proteobacteria	Alphaproteobacteria	Rhizobiales	Hyphomicrobiaceae	Rhodoplanes	sp. Z2-YC6860
9	10	3	5	16	5	13	30	23	7	2	Bacteria	Proteobacteria	Alphaproteobacteria	Rhizobiales	Hyphomicrobiaceae	Hyphomicrobium
11	2	1	2	2	0	8	8	6	3	1	Bacteria	Proteobacteria	Alphaproteobacteria	Rhizobiales	Hyphomicrobiaceae	Hyphomicrobium	nitrativorans
18	9	3	7	16	3	6	22	24	3	2	Bacteria	Proteobacteria	Alphaproteobacteria	Rhizobiales	Hyphomicrobiaceae	Blastochloris
3	0	0	0	3	2	2	2	11	0	0	Bacteria	Proteobacteria	Alphaproteobacteria	Rhizobiales	Hyphomicrobiaceae	Pelagibacterium	halotolerans
0	0	0	0	0	0	0	0	1	0	0	Bacteria	Proteobacteria	Alphaproteobacteria	Rhizobiales	Hyphomicrobiaceae	Filomicrobium	Candidatus Filomicrobium marinum
80	39	10	24	43	13	55	64	57	12	3	Bacteria	Proteobacteria	Alphaproteobacteria	Rhizobiales	Rhizobiaceae
3	5	2	2	11	2	12	8	11	4	1	Bacteria	Proteobacteria	Alphaproteobacteria	Rhizobiales	Rhizobiaceae	Rhizobium
20	15	17	6	28	4	20	25	28	4	1	Bacteria	Proteobacteria	Alphaproteobacteria	Rhizobiales	Rhizobiaceae	Rhizobium	sp. S41
67	47	18	16	69	29	90	69	92	21	6	Bacteria	Proteobacteria	Alphaproteobacteria	Rhizobiales	Rhizobiaceae	Pseudorhodoplanes	sinuspersici
12	3	0	1	5	2	0	6	5	1	1	Bacteria	Proteobacteria	Alphaproteobacteria	Rhizobiales	Rhizobiaceae	Methyloceanibacter
2	0	0	1	2	1	1	0	2	1	1	Bacteria	Proteobacteria	Alphaproteobacteria	Rhizobiales	Rhizobiaceae	Candidatus Hodgkinia	cicadicola
6	0	0	0	1	1	3	0	3	1	0	Bacteria	Proteobacteria	Alphaproteobacteria	Rhizobiales	Phyllobacteriaceae
18	31	5	4	18	4	26	30	44	4	6	Bacteria	Proteobacteria	Alphaproteobacteria	Rhizobiales	Phyllobacteriaceae	Mesorhizobium
9	3	0	1	4	2	13	6	12	1	0	Bacteria	Proteobacteria	Alphaproteobacteria	Rhizobiales	Phyllobacteriaceae	Chelativorans	sp. BNC1
45	42	4	13	44	7	40	32	53	14	3	Bacteria	Proteobacteria	Alphaproteobacteria	Rhizobiales	Methylocystaceae	Methylocystis
20	10	6	5	15	7	30	13	27	5	2	Bacteria	Proteobacteria	Alphaproteobacteria	Rhizobiales	Xanthobacteraceae
0	0	0	0	0	0	2	0	1	0	0	Bacteria	Proteobacteria	Alphaproteobacteria	Rhizobiales	Xanthobacteraceae	Pseudolabrys
1	0	0	0	2	0	0	0	5	0	0	Bacteria	Proteobacteria	Alphaproteobacteria	Rhizobiales	Xanthobacteraceae	Pseudolabrys	taiwanensis
5	0	0	0	6	0	3	1	2	1	0	Bacteria	Proteobacteria	Alphaproteobacteria	Rhizobiales	Xanthobacteraceae	Pseudolabrys	sp. FHR47
1	1	20	0	1	0	1	0	1	1	0	Bacteria	Proteobacteria	Alphaproteobacteria	Rhizobiales	Xanthobacteraceae	Xanthobacter	autotrophicus
0	0	0	0	2	0	0	1	2	0	0	Bacteria	Proteobacteria	Alphaproteobacteria	Rhizobiales	Rhodobiaceae
23	4	3	2	9	2	5	15	18	1	2	Bacteria	Proteobacteria	Alphaproteobacteria	Rhizobiales	Rhodobiaceae	Parvibaculum	lavamentivorans
16	9	3	5	12	6	16	17	18	6	1	Bacteria	Proteobacteria	Alphaproteobacteria	Rhizobiales	Chelatococcaceae	Chelatococcus
14	21	3	6	20	6	19	21	15	1	3	Bacteria	Proteobacteria	Alphaproteobacteria	Rhizobiales	Brucellaceae
3	6	1	0	7	0	3	7	4	4	0	Bacteria	Proteobacteria	Alphaproteobacteria	Rhizobiales	Bartonellaceae	Bartonella
1	1	0	0	0	1	6	2	3	1	0	Bacteria	Proteobacteria	Alphaproteobacteria	Rhizobiales	Aurantimonadaceae	Aureimonas	sp. AU20
0	0	0	0	6	0	0	9	2	0	0	Bacteria	Proteobacteria	Alphaproteobacteria	Rhizobiales	Beijerinckiaceae
487	345	171	137	653	162	625	641	886	141	68	Bacteria	Proteobacteria	Alphaproteobacteria	Caulobacterales	Caulobacteraceae
207	162	70	90	329	74	359	308	437	65	37	Bacteria	Proteobacteria	Alphaproteobacteria	Caulobacterales	Caulobacteraceae	Brevundimonas
55	32	22	25	156	22	80	162	123	25	4	Bacteria	Proteobacteria	Alphaproteobacteria	Caulobacterales	Caulobacteraceae	Brevundimonas	sp. M20
4	4	0	2	3	1	2	11	7	2	0	Bacteria	Proteobacteria	Alphaproteobacteria	Caulobacterales	Caulobacteraceae	Phenylobacterium
122	92	92	45	991	79	208	1063	311	54	17	Bacteria	Proteobacteria	Alphaproteobacteria	Caulobacterales	Caulobacteraceae	Phenylobacterium	zucineum
57	35	14	10	51	13	61	59	89	17	9	Bacteria	Proteobacteria	Alphaproteobacteria	Caulobacterales	Caulobacteraceae	Phenylobacterium	sp. HYN0004
73	24	6	7	24	6	9	27	29	7	4	Bacteria	Proteobacteria	Alphaproteobacteria	Caulobacterales	Caulobacteraceae	Brevundimonas	Caulobacteraceae bacterium OTSz_A_272
1	2	0	1	4	0	5	0	5	3	0	Bacteria	Proteobacteria	Alphaproteobacteria	Caulobacterales	Caulobacteraceae	Asticcacaulis	excentricus
49	32	14	17	52	18	70	70	102	19	6	Bacteria	Proteobacteria	Alphaproteobacteria	Caulobacterales	Caulobacteraceae	Micavibrio	aeruginosavorus
1	0	0	0	3	1	0	0	2	0	0	Bacteria	Proteobacteria	Alphaproteobacteria	Caulobacterales	Caulobacteraceae	Phreatobacter
5	3	1	2	2	1	3	4	1	2	0	Bacteria	Proteobacteria	Alphaproteobacteria	Rickettsiales
2	0	0	0	3	0	1	1	2	0	0	Bacteria	Proteobacteria	Alphaproteobacteria	Rickettsiales	Rickettsiaceae
2	4	1	1	0	1	5	2	6	3	0	Bacteria	Proteobacteria	Alphaproteobacteria	Rickettsiales	Rickettsiaceae	Rickettsia
0	0	0	0	0	0	0	0	1	0	0	Bacteria	Proteobacteria	Alphaproteobacteria	Rickettsiales	Rickettsiaceae	Rickettsia	es endosymbiont of Stachyamoeba lipophora
1	5	1	1	0	0	0	0	3	0	0	Bacteria	Proteobacteria	Alphaproteobacteria	Pelagibacterales	Pelagibacteraceae
2	15	0	0	7	0	3	6	10	0	3	Bacteria	Proteobacteria	Alphaproteobacteria	Pelagibacterales	Pelagibacteraceae		alpha proteobacterium HIMB59
0	2	0	0	1	0	5	2	2	0	0	Bacteria	Proteobacteria	Alphaproteobacteria	Holosporales	Holosporaceae		endosymbiont of Acanthamoeba sp. UWC8
5	1	1	1	3	0	3	4	2	0	0	Bacteria	Proteobacteria	Alphaproteobacteria	Holosporales	Caedimonadaceae	Candidatus Nucleicultrix	amoebiphila
3	0	0	0	0	0	0	0	1	0	0	Bacteria	Proteobacteria	Alphaproteobacteria	Holosporales	Candidatus Paracaedibacteraceae	Candidatus Paracaedibacter	acanthamoebae
54	28	11	14	37	9	40	40	51	14	7	Bacteria	Proteobacteria	Gammaproteobacteria	Pseudomonadales
120	110	39	61	189	51	266	216	258	44	23	Bacteria	Proteobacteria	Gammaproteobacteria	Pseudomonadales	Moraxellaceae
38	30	11	19	72	16	69	56	89	17	9	Bacteria	Proteobacteria	Gammaproteobacteria	Pseudomonadales	Moraxellaceae	Acinetobacter
1790	1646	277	699	3019	714	3284	2985	3411	751	304	Bacteria	Proteobacteria	Gammaproteobacteria	Pseudomonadales	Moraxellaceae	Acinetobacter	baumannii
8168	19512	116757	95	4119	71	443	4811	300	64	21	Bacteria	Proteobacteria	Gammaproteobacteria	Pseudomonadales	Moraxellaceae	Acinetobacter	pittii
38	41	17	14	77	27	84	95	120	18	17	Bacteria	Proteobacteria	Gammaproteobacteria	Pseudomonadales	Moraxellaceae	Acinetobacter	junii
3	6	0	3	10	3	8	5	9	1	1	Bacteria	Proteobacteria	Gammaproteobacteria	Pseudomonadales	Moraxellaceae	Acinetobacter	lwoffii
1	3	1	0	1	1	4	5	5	1	3	Bacteria	Proteobacteria	Gammaproteobacteria	Pseudomonadales	Moraxellaceae	Acinetobacter	indicus
11	4	3	5	18	4	29	12	9	0	0	Bacteria	Proteobacteria	Gammaproteobacteria	Pseudomonadales	Moraxellaceae	Moraxella
11	18	9	0	32	12	33	33	13	1	0	Bacteria	Proteobacteria	Gammaproteobacteria	Pseudomonadales	Moraxellaceae	Moraxella	osloensis
3	0	1	0	3	0	11	2	4	2	0	Bacteria	Proteobacteria	Gammaproteobacteria	Pseudomonadales	Moraxellaceae	Psychrobacter
2	1	0	0	0	2	2	2	1	1	0	Bacteria	Proteobacteria	Gammaproteobacteria	Pseudomonadales	Moraxellaceae	Psychrobacter	urativorans
4	0	1	0	2	0	5	1	2	0	0	Bacteria	Proteobacteria	Gammaproteobacteria	Pseudomonadales	Moraxellaceae	Psychrobacter	Moraxellaceae bacterium HYN0046
26	8	5	2	21	7	33	15	36	2	3	Bacteria	Proteobacteria	Gammaproteobacteria	Pseudomonadales	Pseudomonadaceae
411	503	94	116	568	135	544	534	492	101	41	Bacteria	Proteobacteria	Gammaproteobacteria	Pseudomonadales	Pseudomonadaceae	Pseudomonas
56	114	44	24	167	24	145	181	98	17	14	Bacteria	Proteobacteria	Gammaproteobacteria	Pseudomonadales	Pseudomonadaceae	Pseudomonas	aeruginosa
8	5	3	4	10	4	16	13	18	7	4	Bacteria	Proteobacteria	Gammaproteobacteria	Pseudomonadales	Pseudomonadaceae	Pseudomonas	mendocina
0	26	1	2	4	0	5	3	3	1	0	Bacteria	Proteobacteria	Gammaproteobacteria	Pseudomonadales	Pseudomonadaceae	Pseudomonas	sp. R32
2	2	1	0	2	0	2	0	2	0	0	Bacteria	Proteobacteria	Gammaproteobacteria	Pseudomonadales	Pseudomonadaceae	Pseudomonas	sp. PONIH3
5	11	1	1	3	0	0	1	3	0	0	Bacteria	Proteobacteria	Gammaproteobacteria	Pseudomonadales	Pseudomonadaceae	Pseudomonas	litoralis
0	0	0	0	1	1	2	0	2	0	0	Bacteria	Proteobacteria	Gammaproteobacteria	Pseudomonadales	Pseudomonadaceae	Pseudomonas	luteola
0	0	0	0	2	2	6	10	2	0	0	Bacteria	Proteobacteria	Gammaproteobacteria	Pseudomonadales	Pseudomonadaceae	Pseudomonas	saudiphocaensis
0	1	0	0	3	0	0	0	1	0	1	Bacteria	Proteobacteria	Gammaproteobacteria	Pseudomonadales	Pseudomonadaceae	Pseudomonas	Candidatus Pseudomonas adelgestsugas
0	0	0	0	0	0	0	0	1	0	0	Bacteria	Proteobacteria	Gammaproteobacteria	Pseudomonadales	Pseudomonadaceae	Pseudomonas	guangdongensis
2318	4559	8023	80	837	102	255	979	303	53	44	Bacteria	Proteobacteria	Gammaproteobacteria	Enterobacterales
2078	4804	5689	414	2152	437	1955	2142	1134	124	68	Bacteria	Proteobacteria	Gammaproteobacteria	Enterobacterales	Enterobacteriaceae
2	16	0	1	3	1	1	1	1	0	0	Bacteria	Proteobacteria	Gammaproteobacteria	Enterobacterales	Enterobacteriaceae	Citrobacter
4	19	0	0	3	8	2	1	13	0	0	Bacteria	Proteobacteria	Gammaproteobacteria	Enterobacterales	Enterobacteriaceae	Citrobacter	freundii
1	15	0	0	5	1	0	4	4	1	1	Bacteria	Proteobacteria	Gammaproteobacteria	Enterobacterales	Enterobacteriaceae	Citrobacter	farmeri
0	2	0	0	1	0	0	4	2	0	0	Bacteria	Proteobacteria	Gammaproteobacteria	Enterobacterales	Enterobacteriaceae	Salmonella	enterica
0	1	1	1	2	0	0	1	1	0	0	Bacteria	Proteobacteria	Gammaproteobacteria	Enterobacterales	Enterobacteriaceae	Shigella	sonnei
8	11	1	2	3	1	6	6	4	1	0	Bacteria	Proteobacteria	Gammaproteobacteria	Enterobacterales	Yersiniaceae
103	132	31	29	141	18	98	155	142	27	17	Bacteria	Proteobacteria	Gammaproteobacteria	Enterobacterales	Yersiniaceae	Serratia
0	3	0	0	1	0	1	2	1	0	0	Bacteria	Proteobacteria	Gammaproteobacteria	Enterobacterales	Yersiniaceae	Serratia	plymuthica
3	6	1	2	10	1	5	4	3	0	0	Bacteria	Proteobacteria	Gammaproteobacteria	Enterobacterales	Erwiniaceae	Pantoea
16	22	1	9	9	6	12	12	16	1	1	Bacteria	Proteobacteria	Gammaproteobacteria	Enterobacterales	Erwiniaceae	Pantoea	agglomerans
0	3	0	0	1	0	0	1	2	0	0	Bacteria	Proteobacteria	Gammaproteobacteria	Enterobacterales	Erwiniaceae	Pantoea	vagans
0	0	0	0	0	0	0	0	1	0	0	Bacteria	Proteobacteria	Gammaproteobacteria	Enterobacterales	Erwiniaceae	Pantoea	sp. PSNIH1
0	0	0	0	2	0	0	2	1	0	0	Bacteria	Proteobacteria	Gammaproteobacteria	Enterobacterales	Morganellaceae
7	7	1	4	11	4	31	16	16	4	0	Bacteria	Proteobacteria	Gammaproteobacteria	Enterobacterales	Morganellaceae	Proteus	mirabilis
0	0	0	1	3	0	0	0	2	0	0	Bacteria	Proteobacteria	Gammaproteobacteria	Enterobacterales	Morganellaceae	Morganella	morganii
2	219	2	1	11	3	5	8	4	0	1	Bacteria	Proteobacteria	Gammaproteobacteria	Enterobacterales	Hafniaceae
0	0	0	0	2	0	0	0	4	0	0	Bacteria	Proteobacteria	Gammaproteobacteria	Enterobacterales	Hafniaceae	Edwardsiella	tarda
0	5	0	0	2	1	1	0	2	0	0	Bacteria	Proteobacteria	Gammaproteobacteria	Enterobacterales	Pectobacteriaceae
41	19	5	9	33	5	29	36	34	11	1	Bacteria	Proteobacteria	Gammaproteobacteria	Xanthomonadales
620	328	137	147	609	153	693	580	802	170	81	Bacteria	Proteobacteria	Gammaproteobacteria	Xanthomonadales	Xanthomonadaceae
135	144	49	62	196	39	227	205	230	55	25	Bacteria	Proteobacteria	Gammaproteobacteria	Xanthomonadales	Xanthomonadaceae	Stenotrophomonas
18	64	12	9	53	10	33	55	23	4	4	Bacteria	Proteobacteria	Gammaproteobacteria	Xanthomonadales	Xanthomonadaceae	Stenotrophomonas	maltophilia
25	8	3	6	25	1	30	18	22	1	0	Bacteria	Proteobacteria	Gammaproteobacteria	Xanthomonadales	Xanthomonadaceae	Luteimonas	sp. Gr-4
13	8	1	2	6	5	8	13	11	4	2	Bacteria	Proteobacteria	Gammaproteobacteria	Xanthomonadales	Xanthomonadaceae	Luteimonas	sp. JM171
106	72	20	29	123	36	150	111	136	24	10	Bacteria	Proteobacteria	Gammaproteobacteria	Xanthomonadales	Xanthomonadaceae	Arenimonas	daejeonensis
18	16	3	2	32	7	17	21	24	6	4	Bacteria	Proteobacteria	Gammaproteobacteria	Xanthomonadales	Xanthomonadaceae	Lysobacter
4	9	0	0	10	2	6	8	7	5	2	Bacteria	Proteobacteria	Gammaproteobacteria	Xanthomonadales	Xanthomonadaceae	Lysobacter	sp. TY2-98
8	1	0	1	6	1	9	4	4	3	0	Bacteria	Proteobacteria	Gammaproteobacteria	Xanthomonadales	Xanthomonadaceae	Lysobacter	soli
17	13	4	2	10	2	18	1	11	5	3	Bacteria	Proteobacteria	Gammaproteobacteria	Xanthomonadales	Xanthomonadaceae	Pseudoxanthomonas	suwonensis
1	2	0	0	1	1	0	0	1	0	1	Bacteria	Proteobacteria	Gammaproteobacteria	Xanthomonadales	Xanthomonadaceae	Pseudoxanthomonas	spadix
8	6	11	0	8	2	8	7	11	0	0	Bacteria	Proteobacteria	Gammaproteobacteria	Xanthomonadales	Xanthomonadaceae	Xanthomonas
22	20	1	10	17	8	36	23	22	11	3	Bacteria	Proteobacteria	Gammaproteobacteria	Xanthomonadales	Rhodanobacteraceae
22	14	2	13	18	10	30	25	32	10	3	Bacteria	Proteobacteria	Gammaproteobacteria	Xanthomonadales	Rhodanobacteraceae	Ahniella	affigens
1	8	0	2	4	1	2	2	10	2	0	Bacteria	Proteobacteria	Gammaproteobacteria	Xanthomonadales	Rhodanobacteraceae	Luteibacter
11	13	1	4	20	6	30	27	19	4	1	Bacteria	Proteobacteria	Gammaproteobacteria	Pasteurellales	Pasteurellaceae
23	21	12	10	47	7	57	53	45	3	3	Bacteria	Proteobacteria	Gammaproteobacteria	Pasteurellales	Pasteurellaceae	Haemophilus
90	64	10	30	138	30	148	146	116	18	10	Bacteria	Proteobacteria	Gammaproteobacteria	Pasteurellales	Pasteurellaceae	Haemophilus	parainfluenzae
36	32	7	24	72	12	87	70	69	9	1	Bacteria	Proteobacteria	Gammaproteobacteria	Pasteurellales	Pasteurellaceae	Haemophilus	influenzae
16	18	3	6	29	7	30	32	16	1	2	Bacteria	Proteobacteria	Gammaproteobacteria	Pasteurellales	Pasteurellaceae	Haemophilus	parahaemolyticus
2	3	1	0	5	0	5	9	2	2	0	Bacteria	Proteobacteria	Gammaproteobacteria	Pasteurellales	Pasteurellaceae	Haemophilus	sp. oral taxon 036
32	49	18	20	75	9	81	82	32	5	3	Bacteria	Proteobacteria	Gammaproteobacteria	Pasteurellales	Pasteurellaceae	Glaesserella	parasuis
19	14	9	3	16	6	23	25	26	7	14	Bacteria	Proteobacteria	Gammaproteobacteria	Pasteurellales	Pasteurellaceae	Mannheimia	varigena
10	7	4	10	22	3	25	19	5	2	0	Bacteria	Proteobacteria	Gammaproteobacteria	Pasteurellales	Pasteurellaceae	Aggregatibacter	aphrophilus
4	9	1	1	10	1	14	6	1	0	0	Bacteria	Proteobacteria	Gammaproteobacteria	Pasteurellales	Pasteurellaceae	Aggregatibacter	segnis
93	32	13	20	142	120	52	42	254	22	4	Bacteria	Proteobacteria	Gammaproteobacteria	Aeromonadales	Aeromonadaceae	Aeromonas
14	4	1	2	30	34	7	7	77	1	0	Bacteria	Proteobacteria	Gammaproteobacteria	Aeromonadales	Aeromonadaceae	Aeromonas	sp. ASNIH7
188	123	27	35	183	31	181	146	220	65	19	Bacteria	Proteobacteria	Gammaproteobacteria	Nevskiales	Steroidobacteraceae	Steroidobacter	denitrificans
4	2	1	0	4	0	1	0	1	0	0	Bacteria	Proteobacteria	Gammaproteobacteria	Oceanospirillales
7	20	16	6	63	11	42	51	35	1	2	Bacteria	Proteobacteria	Gammaproteobacteria	Oceanospirillales	Halomonadaceae
66	56	20	24	93	30	69	119	123	11	4	Bacteria	Proteobacteria	Gammaproteobacteria	Oceanospirillales	Halomonadaceae	Halomonas
3	2	1	0	7	3	7	2	8	0	0	Bacteria	Proteobacteria	Gammaproteobacteria	Oceanospirillales	Halomonadaceae	Halomonas	elongata
154	0	1	0	1	1	0	4	3	0	0	Bacteria	Proteobacteria	Gammaproteobacteria	Oceanospirillales	Halomonadaceae	Halomonas	meridiana
0	1	0	0	0	0	1	0	2	0	0	Bacteria	Proteobacteria	Gammaproteobacteria	Oceanospirillales	Alcanivoracaceae
0	2	0	0	1	0	2	2	2	0	0	Bacteria	Proteobacteria	Gammaproteobacteria	Oceanospirillales	Alcanivoracaceae	Alcanivorax
4	2	0	0	0	2	3	7	3	0	0	Bacteria	Proteobacteria	Gammaproteobacteria	Alteromonadales
12	2	0	1	3	0	3	5	3	1	0	Bacteria	Proteobacteria	Gammaproteobacteria	Alteromonadales	Alteromonadaceae
18	3	4	8	15	4	10	16	17	1	1	Bacteria	Proteobacteria	Gammaproteobacteria	Alteromonadales	Alteromonadaceae	Marinobacter
0	0	0	0	0	0	1	0	1	1	0	Bacteria	Proteobacteria	Gammaproteobacteria	Alteromonadales	Alteromonadaceae	Alteromonas
1	2	0	1	2	0	1	2	2	2	0	Bacteria	Proteobacteria	Gammaproteobacteria	Alteromonadales	Idiomarinaceae	Idiomarina
3	0	0	0	1	1	0	2	3	0	0	Bacteria	Proteobacteria	Gammaproteobacteria	Alteromonadales	Idiomarinaceae	Idiomarina	sp. X4
1	0	0	0	1	0	0	0	1	0	0	Bacteria	Proteobacteria	Gammaproteobacteria	Alteromonadales	Idiomarinaceae	Idiomarina	andamanensis
2	3	1	4	4	0	4	6	4	3	1	Bacteria	Proteobacteria	Gammaproteobacteria	Alteromonadales	Shewanellaceae	Shewanella
8	1	0	0	0	0	0	1	1	2	2	Bacteria	Proteobacteria	Gammaproteobacteria	Alteromonadales	Pseudoalteromonadaceae	Pseudoalteromonas
0	0	0	0	0	0	0	0	1	0	0	Bacteria	Proteobacteria	Gammaproteobacteria	Alteromonadales	Colwelliaceae	Colwellia	sp. PAMC 21821
0	2	0	0	0	0	0	0	1	0	0	Bacteria	Proteobacteria	Gammaproteobacteria	Alteromonadales	Ferrimonadaceae	Ferrimonas	balearica
1	2	0	0	0	0	1	0	1	0	0	Bacteria	Proteobacteria	Gammaproteobacteria	Thiotrichales
12	5	0	1	7	2	4	3	3	2	0	Bacteria	Proteobacteria	Gammaproteobacteria	Thiotrichales	Piscirickettsiaceae	Methylophaga
4	133	2	4	19	6	16	9	32	1	1	Bacteria	Proteobacteria	Gammaproteobacteria	Thiotrichales	Piscirickettsiaceae	Methylophaga	nitratireducenticrescens
4	17	2	2	1	0	10	2	2	1	3	Bacteria	Proteobacteria	Gammaproteobacteria	Thiotrichales	Piscirickettsiaceae	Cycloclasticus
6	13	3	5	24	7	22	21	30	7	4	Bacteria	Proteobacteria	Gammaproteobacteria	Immundisolibacterales	Immundisolibacteraceae	Immundisolibacter	cernigliae
24	25	3	2	25	8	11	16	14	3	1	Bacteria	Proteobacteria	Gammaproteobacteria	Chromatiales
5	1	3	1	5	0	5	2	8	3	0	Bacteria	Proteobacteria	Gammaproteobacteria	Chromatiales	Chromatiaceae	Nitrosococcus	halophilus
5	1	0	1	0	0	3	1	1	0	0	Bacteria	Proteobacteria	Gammaproteobacteria	Chromatiales	Ectothiorhodospiraceae
0	0	1	2	0	0	0	0	3	0	1	Bacteria	Proteobacteria	Gammaproteobacteria	Chromatiales	Ectothiorhodospiraceae	Acidihalobacter	ferrooxidans
0	4	0	0	0	0	0	1	1	0	0	Bacteria	Proteobacteria	Gammaproteobacteria	Chromatiales	Woeseiaceae	Woeseia	oceani
14	4	0	1	0	0	2	2	2	0	1	Bacteria	Proteobacteria	Gammaproteobacteria	Cellvibrionales
61	19	0	2	12	2	5	7	13	2	0	Bacteria	Proteobacteria	Gammaproteobacteria	Cellvibrionales	Halieaceae
2	1	0	4	1	0	0	3	1	1	0	Bacteria	Proteobacteria	Gammaproteobacteria	Cellvibrionales	Halieaceae	Congregibacter	litoralis
40	7	1	3	8	4	11	6	8	4	0	Bacteria	Proteobacteria	Gammaproteobacteria	Cellvibrionales	Cellvibrionaceae	Cellvibrio
12	3	0	0	5	1	3	7	11	0	2	Bacteria	Proteobacteria	Gammaproteobacteria	Legionellales	Legionellaceae	Legionella
0	0	0	0	0	0	0	0	2	0	0	Bacteria	Proteobacteria	Gammaproteobacteria	Legionellales	Legionellaceae	Legionella	geestiana
1	0	0	0	0	0	0	0	1	0	0	Bacteria	Proteobacteria	Gammaproteobacteria	Legionellales	Legionellaceae	Legionella	jordanis
5	0	1	0	1	0	1	0	1	0	0	Bacteria	Proteobacteria	Gammaproteobacteria	Legionellales	Legionellaceae	Legionella	pneumophila
0	1	0	0	1	1	4	1	1	0	1	Bacteria	Proteobacteria	Gammaproteobacteria	Vibrionales	Vibrionaceae
7	2	2	1	6	1	3	9	12	2	0	Bacteria	Proteobacteria	Gammaproteobacteria	Vibrionales	Vibrionaceae	Vibrio
4	0	1	0	3	0	8	7	2	0	2	Bacteria	Proteobacteria	Gammaproteobacteria	Vibrionales	Vibrionaceae	Vibrio	gamma proteobacterium HdN1
0	3	0	0	0	0	0	0	1	0	0	Bacteria	Proteobacteria	Gammaproteobacteria	Alteromonadales	Idiomarinaceae	Pseudohongiella	spirulinae
3	0	2	0	0	0	0	1	2	0	0	Bacteria	Proteobacteria	Gammaproteobacteria	Cardiobacteriales	Cardiobacteriaceae	Dichelobacter	nodosus
0	1	1	1	1	0	2	2	2	1	1	Bacteria	Proteobacteria	Gammaproteobacteria	Acidiferrobacterales	Acidiferrobacteraceae	Sulfuricaulis	limicola
415	341	129	166	633	165	616	598	709	158	76	Bacteria	Proteobacteria	Betaproteobacteria	Burkholderiales
401	361	813	182	8349	358	907	9556	1050	188	62	Bacteria	Proteobacteria	Betaproteobacteria	Burkholderiales	Comamonadaceae
10	17	7	1	23	5	20	15	24	6	4	Bacteria	Proteobacteria	Betaproteobacteria	Burkholderiales	Comamonadaceae	Hydrogenophaga
297	292	88	100	350	104	435	346	405	93	57	Bacteria	Proteobacteria	Betaproteobacteria	Burkholderiales	Comamonadaceae	Hydrogenophaga	sp. PAMC20947
25	17	5	4	18	5	28	20	23	3	2	Bacteria	Proteobacteria	Betaproteobacteria	Burkholderiales	Comamonadaceae	Hydrogenophaga	sp. PBC
74	190	34	45	179	38	134	172	130	22	12	Bacteria	Proteobacteria	Betaproteobacteria	Burkholderiales	Comamonadaceae	Delftia	acidovorans
0	0	0	1	2	0	1	2	1	0	0	Bacteria	Proteobacteria	Betaproteobacteria	Burkholderiales	Comamonadaceae	Delftia	tsuruhatensis
0	1	0	0	2	1	4	0	4	0	0	Bacteria	Proteobacteria	Betaproteobacteria	Burkholderiales	Comamonadaceae	Comamonas
6	1	2	1	1	0	0	2	2	0	0	Bacteria	Proteobacteria	Betaproteobacteria	Burkholderiales	Comamonadaceae	Comamonas	testosteroni
6	1	1	3	2	1	5	3	4	1	0	Bacteria	Proteobacteria	Betaproteobacteria	Burkholderiales	Comamonadaceae	Ottowia	sp. oral taxon 894
0	0	0	0	0	1	0	2	1	0	0	Bacteria	Proteobacteria	Betaproteobacteria	Burkholderiales	Comamonadaceae	Ramlibacter	tataouinensis
1	7	1	3	3	1	9	3	8	1	0	Bacteria	Proteobacteria	Betaproteobacteria	Burkholderiales	Oxalobacteraceae	Methylibium
6	6	1	2	9	0	7	11	6	5	0	Bacteria	Proteobacteria	Betaproteobacteria	Burkholderiales	Oxalobacteraceae	Sphaerotilus	natans
3	0	1	0	0	0	2	2	3	1	0	Bacteria	Proteobacteria	Betaproteobacteria	Burkholderiales	Comamonadaceae	Inhella	inkyongensis
12	6	2	0	2	0	2	6	1	3	1	Bacteria	Proteobacteria	Betaproteobacteria	Burkholderiales	Burkholderiaceae	Paucibacter	sp. KCTC 42545
1	1	0	1	0	0	1	2	2	2	0	Bacteria	Proteobacteria	Betaproteobacteria	Burkholderiales	Comamonadaceae	Inhella	Burkholderiales bacterium JOSHI_001
19	16	38	12	51	13	56	52	16	2	1	Bacteria	Proteobacteria	Betaproteobacteria	Burkholderiales	Oxalobacteraceae
239	244	113	104	519	96	674	500	195	4	0	Bacteria	Proteobacteria	Betaproteobacteria	Burkholderiales	Oxalobacteraceae	Janthinobacterium	agaricidamnosum
17	6	4	2	10	1	11	8	14	2	1	Bacteria	Proteobacteria	Betaproteobacteria	Burkholderiales	Oxalobacteraceae	Massilia
3	3	2	1	7	3	10	8	8	0	1	Bacteria	Proteobacteria	Betaproteobacteria	Burkholderiales	Oxalobacteraceae	Massilia	putida
0	0	0	0	3	0	0	1	1	0	0	Bacteria	Proteobacteria	Betaproteobacteria	Burkholderiales	Oxalobacteraceae	Massilia	flava
1	3	0	0	0	0	1	1	1	0	1	Bacteria	Proteobacteria	Betaproteobacteria	Burkholderiales	Oxalobacteraceae	Massilia	armeniaca
6	32	474	1	12	1	1	19	3	11	1	Bacteria	Proteobacteria	Betaproteobacteria	Burkholderiales	Oxalobacteraceae	Herbaspirillum
0	0	1	0	3	0	0	0	3	1	0	Bacteria	Proteobacteria	Betaproteobacteria	Burkholderiales	Oxalobacteraceae	Noviherbaspirillum	sp. UKPF54
10	5	6	4	16	5	18	19	12	5	1	Bacteria	Proteobacteria	Betaproteobacteria	Burkholderiales	Burkholderiaceae
36	48	36	18	57	17	44	61	66	37	6	Bacteria	Proteobacteria	Betaproteobacteria	Burkholderiales	Burkholderiaceae	Ralstonia
42	63	78	11	71	18	78	80	57	32	6	Bacteria	Proteobacteria	Betaproteobacteria	Burkholderiales	Burkholderiaceae	Ralstonia	solanacearum
1	2	20	1	4	1	2	3	3	3	0	Bacteria	Proteobacteria	Betaproteobacteria	Burkholderiales	Burkholderiaceae	Ralstonia	pickettii
27	25	12	12	64	20	65	58	35	1	1	Bacteria	Proteobacteria	Betaproteobacteria	Burkholderiales	Burkholderiaceae	Lautropia	mirabilis
8	6	5	5	33	2	33	33	24	12	0	Bacteria	Proteobacteria	Betaproteobacteria	Burkholderiales	Burkholderiaceae	Cupriavidus
4	17	1	2	19	6	17	16	17	2	1	Bacteria	Proteobacteria	Betaproteobacteria	Burkholderiales	Burkholderiaceae	Burkholderia
1	1	0	0	0	0	0	0	1	0	0	Bacteria	Proteobacteria	Betaproteobacteria	Burkholderiales	Burkholderiaceae	Paraburkholderia
87	91	30	58	195	33	174	221	129	25	15	Bacteria	Proteobacteria	Betaproteobacteria	Burkholderiales	Sutterellaceae	Sutterella
1	0	0	4	3	0	1	0	6	0	0	Bacteria	Proteobacteria	Betaproteobacteria	Burkholderiales	Sutterellaceae	Sutterella	sp. KGMB03119
2	1	1	0	4	1	4	6	3	0	3	Bacteria	Proteobacteria	Betaproteobacteria	Burkholderiales	Sutterellaceae	Sutterella	megalosphaeroides
56	11	4	7	32	6	23	17	21	3	3	Bacteria	Proteobacteria	Betaproteobacteria	Burkholderiales	Alcaligenaceae
6	7	2	6	16	2	13	16	8	1	0	Bacteria	Proteobacteria	Betaproteobacteria	Burkholderiales	Alcaligenaceae	Achromobacter
25	45	16	25	64	12	78	56	51	1	1	Bacteria	Proteobacteria	Betaproteobacteria	Burkholderiales	Alcaligenaceae	Achromobacter	xylosoxidans
18	22	10	11	45	2	37	42	9	0	0	Bacteria	Proteobacteria	Betaproteobacteria	Burkholderiales	Alcaligenaceae	Achromobacter	denitrificans
0	0	0	0	1	0	0	0	2	0	0	Bacteria	Proteobacteria	Betaproteobacteria	Burkholderiales	Alcaligenaceae	Achromobacter	spanius
10	39	4	4	14	5	16	23	21	0	1	Bacteria	Proteobacteria	Betaproteobacteria	Burkholderiales	Alcaligenaceae	Alcaligenes	faecalis
5	1	1	1	1	1	3	3	1	0	0	Bacteria	Proteobacteria	Betaproteobacteria	Burkholderiales	Alcaligenaceae	Castellaniella	defragrans
20	25	6	10	55	7	39	48	59	7	10	Bacteria	Proteobacteria	Betaproteobacteria	Rhodocyclales
107	74	30	25	129	27	122	107	167	31	16	Bacteria	Proteobacteria	Betaproteobacteria	Rhodocyclales	Zoogloeaceae
125	107	25	42	158	44	164	131	195	42	24	Bacteria	Proteobacteria	Betaproteobacteria	Rhodocyclales	Zoogloeaceae	Azoarcus
6	6	1	0	5	2	12	7	13	8	2	Bacteria	Proteobacteria	Betaproteobacteria	Rhodocyclales	Rhodocyclaceae	Azospira
27	43	17	18	97	12	77	87	56	6	0	Bacteria	Proteobacteria	Betaproteobacteria	Neisseriales	Neisseriaceae	Neisseria
143	125	46	99	255	47	288	300	139	9	1	Bacteria	Proteobacteria	Betaproteobacteria	Neisseriales	Neisseriaceae	Neisseria	mucosa
51	57	26	57	186	27	153	156	98	14	5	Bacteria	Proteobacteria	Betaproteobacteria	Neisseriales	Neisseriaceae	Neisseria	animalis
4	3	2	5	9	3	7	9	4	0	0	Bacteria	Proteobacteria	Betaproteobacteria	Neisseriales	Neisseriaceae	Neisseria	sp. oral taxon 014
2	3	0	2	2	0	5	5	1	0	0	Bacteria	Proteobacteria	Betaproteobacteria	Neisseriales	Neisseriaceae	Neisseria	sp. KEM232
6	5	2	7	15	3	19	8	4	0	1	Bacteria	Proteobacteria	Betaproteobacteria	Neisseriales	Neisseriaceae	Neisseria	elongata
3	1	1	3	7	0	4	1	3	0	0	Bacteria	Proteobacteria	Betaproteobacteria	Neisseriales	Neisseriaceae	Eikenella	corrodens
99	49	12	8	46	13	40	40	61	21	7	Bacteria	Proteobacteria	Betaproteobacteria	Nitrosomonadales
20	18	4	7	22	10	33	19	23	15	5	Bacteria	Proteobacteria	Betaproteobacteria	Nitrosomonadales	Thiobacillaceae	Sulfuritortus	calidifontis
8	5	2	1	5	2	6	9	9	2	0	Bacteria	Proteobacteria	Betaproteobacteria	Nitrosomonadales	Nitrosomonadaceae	Nitrosomonas
0	0	0	0	2	2	0	2	1	0	0	Bacteria	Proteobacteria	Betaproteobacteria	Nitrosomonadales	Nitrosomonadaceae	Nitrosomonas	communis
26	3	1	0	1	0	8	4	2	1	0	Bacteria	Proteobacteria	Betaproteobacteria	Nitrosomonadales	Methylophilaceae
2	0	0	0	1	0	0	0	3	0	0	Bacteria	Proteobacteria	Betaproteobacteria	Nitrosomonadales	Methylophilaceae	Methylovorus
0	0	1	0	0	0	0	0	1	0	0	Bacteria	Proteobacteria	Betaproteobacteria	Nitrosomonadales	Sterolibacteriaceae	Sulfuritalea	hydrogenivorans
160	65	22	32	83	24	128	80	162	33	11	Bacteria	Proteobacteria	Deltaproteobacteria	Myxococcales
437	129	37	48	209	61	172	182	320	80	23	Bacteria	Proteobacteria	Deltaproteobacteria	Myxococcales	Polyangiaceae	Sorangium	cellulosum
6	3	5	2	11	2	15	8	14	3	0	Bacteria	Proteobacteria	Deltaproteobacteria	Myxococcales	Polyangiaceae	Minicystis	rosea
50	30	13	16	74	17	60	49	75	20	4	Bacteria	Proteobacteria	Deltaproteobacteria	Myxococcales	Myxococcaceae	Corallococcus	coralloides
11	15	2	5	16	1	16	18	21	5	2	Bacteria	Proteobacteria	Deltaproteobacteria	Myxococcales	Anaeromyxobacteraceae	Anaeromyxobacter	sp. Fw109-5
10	11	3	3	16	7	11	13	18	4	2	Bacteria	Proteobacteria	Deltaproteobacteria	Myxococcales	Archangiaceae
0	1	1	0	3	0	3	2	1	1	0	Bacteria	Proteobacteria	Deltaproteobacteria	Myxococcales	Archangiaceae	Cystobacter	fuscus
0	1	0	0	0	0	0	0	1	0	0	Bacteria	Proteobacteria	Deltaproteobacteria	Myxococcales	Archangiaceae	Melittangium	boletus
57	16	5	5	23	8	24	40	30	16	1	Bacteria	Proteobacteria	Deltaproteobacteria	Myxococcales	Kofleriaceae	Haliangium	ochraceum
30	16	5	11	30	6	20	25	32	9	4	Bacteria	Proteobacteria	Deltaproteobacteria	Desulfuromonadales
43	76	23	15	76	16	93	69	118	28	8	Bacteria	Proteobacteria	Deltaproteobacteria	Desulfuromonadales	Geobacteraceae	Geobacter
4	8	6	4	18	9	17	11	18	3	0	Bacteria	Proteobacteria	Deltaproteobacteria	Desulfuromonadales	Geobacteraceae	Geobacter	sulfurreducens
0	2	0	0	3	1	1	0	2	1	0	Bacteria	Proteobacteria	Deltaproteobacteria	Desulfuromonadales	Geobacteraceae	Geobacter	pickeringii
4	7	3	5	14	0	18	11	15	6	0	Bacteria	Proteobacteria	Deltaproteobacteria	Desulfuromonadales	Desulfuromonadaceae
5	13	6	5	30	3	24	16	39	15	1	Bacteria	Proteobacteria	Deltaproteobacteria	Desulfuromonadales	Desulfuromonadaceae	Pelobacter
5	8	4	3	9	2	12	3	14	1	1	Bacteria	Proteobacteria	Deltaproteobacteria	Desulfuromonadales	Desulfuromonadaceae	Pelobacter	carbinolicus
1	0	1	0	1	0	0	0	1	0	0	Bacteria	Proteobacteria	Deltaproteobacteria	Desulfuromonadales	Desulfuromonadaceae	Desulfuromonas
11	0	2	2	11	2	16	12	20	2	2	Bacteria	Proteobacteria	Deltaproteobacteria	Desulfuromonadales	Desulfuromonadaceae	Desulfuromonas	soudanensis
0	0	1	1	2	0	3	2	3	1	0	Bacteria	Proteobacteria	Deltaproteobacteria	Desulfuromonadales	Desulfuromonadaceae	Desulfuromonas	sp. DDH964
27	30	19	17	57	9	50	52	49	26	5	Bacteria	Proteobacteria	Deltaproteobacteria	Desulfovibrionales
10	7	2	5	14	3	18	19	11	4	2	Bacteria	Proteobacteria	Deltaproteobacteria	Desulfovibrionales	Desulfovibrionaceae
26	22	11	10	42	4	40	46	59	12	8	Bacteria	Proteobacteria	Deltaproteobacteria	Desulfovibrionales	Desulfovibrionaceae	Desulfovibrio
7	4	0	2	10	10	16	11	24	2	0	Bacteria	Proteobacteria	Deltaproteobacteria	Desulfovibrionales	Desulfovibrionaceae	Desulfovibrio	vulgaris
2	0	0	0	0	0	0	1	1	0	0	Bacteria	Proteobacteria	Deltaproteobacteria	Desulfovibrionales	Desulfovibrionaceae	Desulfovibrio	carbinoliphilus
9	14	2	1	21	1	12	9	12	4	2	Bacteria	Proteobacteria	Deltaproteobacteria	Desulfovibrionales	Desulfomicrobiaceae	Desulfomicrobium	baculatum
55	46	18	20	72	21	80	51	117	25	9	Bacteria	Proteobacteria	Deltaproteobacteria	Syntrophobacterales	Syntrophaceae	Desulfobacca	acetoxidans
9	12	5	6	12	1	12	4	20	2	0	Bacteria	Proteobacteria	Deltaproteobacteria	Syntrophobacterales	Syntrophobacteraceae	Desulfoglaeba	alkanexedens
0	5	2	1	0	0	1	5	5	1	0	Bacteria	Proteobacteria	Deltaproteobacteria	Desulfobacterales
3	15	5	5	4	3	2	6	6	0	0	Bacteria	Proteobacteria	Deltaproteobacteria	Desulfobacterales	Desulfobacteraceae
6	14	2	2	6	2	8	8	6	0	0	Bacteria	Proteobacteria	Deltaproteobacteria	Desulfobacterales	Desulfobacteraceae	Desulfosarcina
1	1	0	0	1	2	3	1	5	0	0	Bacteria	Proteobacteria	Deltaproteobacteria	Desulfobacterales	Desulfobulbaceae	Desulfocapsa	sulfexigens
3	1	0	0	1	0	4	1	9	2	0	Bacteria	Proteobacteria	Deltaproteobacteria	Bradymonadales			Bradymonadales bacterium V1718
14	10	2	5	11	5	12	15	24	8	2	Bacteria	Proteobacteria	Epsilonproteobacteria	Campylobacterales
6	41	10	5	10	5	10	4	13	4	2	Bacteria	Proteobacteria	Epsilonproteobacteria	Campylobacterales	Campylobacteraceae
8	10	3	0	7	0	2	8	7	2	0	Bacteria	Proteobacteria	Epsilonproteobacteria	Campylobacterales	Campylobacteraceae	Arcobacter
2	8	0	2	3	1	4	9	17	2	1	Bacteria	Proteobacteria	Epsilonproteobacteria	Campylobacterales	Campylobacteraceae	Arcobacter	cryaerophilus
4	6	4	3	14	1	22	12	1	0	0	Bacteria	Proteobacteria	Epsilonproteobacteria	Campylobacterales	Campylobacteraceae	Campylobacter
1	0	0	1	10	0	2	4	3	0	0	Bacteria	Proteobacteria	Epsilonproteobacteria	Campylobacterales	Campylobacteraceae	Campylobacter	concisus
4	7	2	1	4	2	11	6	2	0	0	Bacteria	Proteobacteria	Epsilonproteobacteria	Campylobacterales	Campylobacteraceae	Campylobacter	showae
1	1	1	0	2	0	6	1	4	0	0	Bacteria	Proteobacteria	Epsilonproteobacteria	Campylobacterales	Helicobacteraceae
11	9	6	2	26	7	24	26	34	0	3	Bacteria	Proteobacteria	Epsilonproteobacteria	Campylobacterales	Helicobacteraceae	Helicobacter
28	21	17	15	48	10	59	45	81	27	11	Bacteria	Proteobacteria	Oligoflexia	Bdellovibrionales	Bdellovibrionaceae	Bdellovibrio
89	64	44	27	135	46	143	130	199	32	13	Bacteria	Proteobacteria	Oligoflexia	Bdellovibrionales	Bdellovibrionaceae	Bdellovibrio	bacteriovorus
6	11	9	3	19	2	17	13	23	1	2	Bacteria	Proteobacteria	Oligoflexia	Bdellovibrionales	Bdellovibrionaceae	Bdellovibrio	sp. NC01
3	3	1	0	11	5	11	6	11	1	1	Bacteria	Proteobacteria	Oligoflexia	Bdellovibrionales	Bdellovibrionaceae	Bdellovibrio	exovorus
1	2	0	0	0	0	0	0	5	0	2	Bacteria	Proteobacteria	Oligoflexia	Bacteriovoracales	Halobacteriovoraceae	Halobacteriovorax	sp. BALOs_7
0	2	0	0	0	0	0	0	2	1	1	Bacteria	Proteobacteria	Acidithiobacillia	Acidithiobacillales	Acidithiobacillaceae	Acidithiobacillus
492	470	247	235	884	193	919	891	1221	182	283	Bacteria	Bacteroidetes	Bacteroidia	Bacteroidales
12	17	8	8	43	10	31	30	59	5	27	Bacteria	Bacteroidetes	Bacteroidia	Bacteroidales	Prevotellaceae
370	385	178	194	692	146	770	734	1227	102	576	Bacteria	Bacteroidetes	Bacteroidia	Bacteroidales	Prevotellaceae	Prevotella
2283	2222	1168	1399	4216	906	5085	4150	4813	740	4699	Bacteria	Bacteroidetes	Bacteroidia	Bacteroidales	Prevotellaceae	Prevotella	denticola
13	9	2	24	24	8	26	31	22	2	0	Bacteria	Bacteroidetes	Bacteroidia	Bacteroidales	Prevotellaceae	Prevotella	melaninogenica
2	0	1	3	9	2	6	4	7	0	0	Bacteria	Bacteroidetes	Bacteroidia	Bacteroidales	Prevotellaceae	Prevotella	intermedia
3	1	1	5	9	2	6	11	3	0	0	Bacteria	Bacteroidetes	Bacteroidia	Bacteroidales	Prevotellaceae	Prevotella	jejuni
2	1	4	2	3	0	12	1	1	0	0	Bacteria	Bacteroidetes	Bacteroidia	Bacteroidales	Prevotellaceae	Prevotella	sp. oral taxon 299
264	492	158	138	723	111	660	793	786	362	63	Bacteria	Bacteroidetes	Bacteroidia	Bacteroidales	Bacteroidaceae	Bacteroides
86	150	54	41	251	36	188	289	284	48	22	Bacteria	Bacteroidetes	Bacteroidia	Bacteroidales	Bacteroidaceae	Bacteroides	vulgatus
71	186	39	41	173	23	169	155	218	436	16	Bacteria	Bacteroidetes	Bacteroidia	Bacteroidales	Bacteroidaceae	Bacteroides	dorei
44	56	13	17	84	14	62	119	118	41	7	Bacteria	Bacteroidetes	Bacteroidia	Bacteroidales	Bacteroidaceae	Bacteroides	uniformis
40	49	23	12	59	21	89	65	76	20	4	Bacteria	Bacteroidetes	Bacteroidia	Bacteroidales	Bacteroidaceae	Bacteroides	salanitronis
6	33	23	10	89	1	63	97	64	13	2	Bacteria	Bacteroidetes	Bacteroidia	Bacteroidales	Bacteroidaceae	Bacteroides	fragilis
7	10	5	3	11	1	14	12	16	0	0	Bacteria	Bacteroidetes	Bacteroidia	Bacteroidales	Bacteroidaceae	Bacteroides	caccae
3	0	0	1	3	0	4	3	2	0	0	Bacteria	Bacteroidetes	Bacteroidia	Bacteroidales	Bacteroidaceae	Bacteroides	xylanisolvens
241	188	110	87	364	70	388	353	540	91	42	Bacteria	Bacteroidetes	Bacteroidia	Bacteroidales	Odoribacteraceae	Odoribacter	Bacteroidales bacterium CF
114	111	53	46	213	43	203	183	318	41	30	Bacteria	Bacteroidetes	Bacteroidia	Bacteroidales	Dysgonamonadaceae	Proteiniphilum	saccharofermentans
0	0	0	0	0	0	0	4	1	0	0	Bacteria	Bacteroidetes	Bacteroidia	Bacteroidales	Tannerellaceae	Tannerella
43	51	16	22	87	19	85	90	54	27	4	Bacteria	Bacteroidetes	Bacteroidia	Bacteroidales	Tannerellaceae	Tannerella	forsythia
1	2	0	0	3	0	2	2	1	0	0	Bacteria	Bacteroidetes	Bacteroidia	Bacteroidales	Rikenellaceae
5	21	8	5	20	3	19	14	23	1	2	Bacteria	Bacteroidetes	Bacteroidia	Bacteroidales	Rikenellaceae	Alistipes
0	0	0	0	0	0	0	0	2	0	0	Bacteria	Bacteroidetes	Bacteroidia	Bacteroidales	Rikenellaceae	Alistipes	onderdonkii
0	1	0	1	1	0	0	0	2	0	1	Bacteria	Bacteroidetes	Bacteroidia	Bacteroidales	Rikenellaceae	Alistipes	communis
1	0	0	0	6	0	1	4	1	0	0	Bacteria	Bacteroidetes	Bacteroidia	Bacteroidales	Rikenellaceae	Alistipes	shahii
3	5	3	12	16	3	19	20	11	0	0	Bacteria	Bacteroidetes	Bacteroidia	Bacteroidales	Porphyromonadaceae	Porphyromonas	gingivalis
4	8	2	1	9	3	3	18	9	1	0	Bacteria	Bacteroidetes	Bacteroidia	Bacteroidales	Odoribacteraceae	Odoribacter	splanchnicus
2	0	0	0	3	0	0	0	1	0	0	Bacteria	Bacteroidetes	Bacteroidia	Bacteroidales	Barnesiellaceae	Barnesiella	viscericola
214	24	5	2	7	3	16	12	7	5	0	Bacteria	Bacteroidetes	Bacteroidia	Marinilabiliales
74	67	26	25	119	31	107	96	117	33	24	Bacteria	Bacteroidetes	Bacteroidia	Marinilabiliales	Prolixibacteraceae
12	3	2	1	1	1	2	2	4	0	0	Bacteria	Bacteroidetes	Bacteroidia	Marinilabiliales	Prolixibacteraceae		Prolixibacteraceae bacterium WC007
138	117	48	43	202	42	178	202	271	59	23	Bacteria	Bacteroidetes	Flavobacteriia	Flavobacteriales
362	285	164	118	543	131	607	518	743	96	71	Bacteria	Bacteroidetes	Flavobacteriia	Flavobacteriales	Flavobacteriaceae
7	8	1	2	10	3	5	8	8	3	0	Bacteria	Bacteroidetes	Flavobacteriia	Flavobacteriales	Flavobacteriaceae	Flavobacterium
860	802	344	332	1238	302	1327	1265	1479	327	125	Bacteria	Bacteroidetes	Flavobacteriia	Flavobacteriales	Flavobacteriaceae	Flavobacterium	sp. CJ74
0	0	0	1	0	0	0	1	2	0	0	Bacteria	Bacteroidetes	Flavobacteriia	Flavobacteriales	Flavobacteriaceae	Flavobacterium	nitrogenifigens
0	0	0	0	0	0	0	2	1	0	0	Bacteria	Bacteroidetes	Flavobacteriia	Flavobacteriales	Flavobacteriaceae	Flavobacterium	indicum
170	172	130	82	325	42	432	357	212	39	18	Bacteria	Bacteroidetes	Flavobacteriia	Flavobacteriales	Flavobacteriaceae	Chryseobacterium
19	26	8	3	38	7	31	24	45	16	5	Bacteria	Bacteroidetes	Flavobacteriia	Flavobacteriales	Flavobacteriaceae	Chryseobacterium	taklimakanense
4	5	5	2	9	2	15	14	5	1	0	Bacteria	Bacteroidetes	Flavobacteriia	Flavobacteriales	Flavobacteriaceae	Capnocytophaga
38	32	25	17	53	8	74	60	34	2	0	Bacteria	Bacteroidetes	Flavobacteriia	Flavobacteriales	Flavobacteriaceae	Capnocytophaga	sp. ChDC OS43
3	1	1	2	15	1	7	10	5	0	0	Bacteria	Bacteroidetes	Flavobacteriia	Flavobacteriales	Flavobacteriaceae	Capnocytophaga	gingivalis
2	0	0	1	1	0	1	0	1	0	0	Bacteria	Bacteroidetes	Flavobacteriia	Flavobacteriales	Flavobacteriaceae	Nonlabens
1	2	2	1	1	0	5	13	9	0	1	Bacteria	Bacteroidetes	Flavobacteriia	Flavobacteriales	Blattabacteriaceae	Blattabacterium
14	20	6	9	33	5	33	28	47	8	3	Bacteria	Bacteroidetes	Flavobacteriia	Flavobacteriales	Blattabacteriaceae	Blattabacterium	sp. (Blatta orientalis)
493	451	189	153	644	131	651	677	838	160	79	Bacteria	Bacteroidetes	Chitinophagia	Chitinophagales	Chitinophagaceae
97	94	45	41	153	39	177	172	218	47	18	Bacteria	Bacteroidetes	Chitinophagia	Chitinophagales	Chitinophagaceae	Chitinophaga
11	9	3	6	34	1	20	26	10	0	0	Bacteria	Bacteroidetes	Chitinophagia	Chitinophagales	Chitinophagaceae	Chitinophaga	sp. XS-30
0	2	0	0	0	0	2	0	3	0	0	Bacteria	Bacteroidetes	Chitinophagia	Chitinophagales	Chitinophagaceae	Chitinophaga	sp. MD30
1	0	0	0	3	0	0	6	3	0	0	Bacteria	Bacteroidetes	Chitinophagia	Chitinophagales	Chitinophagaceae	Chitinophaga	pinensis
24	13	6	8	23	6	41	18	46	4	7	Bacteria	Bacteroidetes	Chitinophagia	Chitinophagales	Chitinophagaceae	Flavisolibacter	sp. 17J28-1
2	1	0	0	2	1	2	3	3	1	1	Bacteria	Bacteroidetes	Chitinophagia	Chitinophagales	Chitinophagaceae	Flavisolibacter	ginsenosidimutans
29	33	31	14	87	12	40	63	49	3	2	Bacteria	Bacteroidetes	Chitinophagia	Chitinophagales	Chitinophagaceae	Arachidicoccus
0	0	0	0	0	0	0	0	1	0	0	Bacteria	Bacteroidetes	Chitinophagia	Chitinophagales	Chitinophagaceae	Niabella
25	13	13	9	30	7	36	42	32	7	2	Bacteria	Bacteroidetes	Chitinophagia	Chitinophagales	Chitinophagaceae	Niabella	ginsenosidivorans
13	5	2	9	23	3	14	25	27	3	1	Bacteria	Bacteroidetes	Chitinophagia	Chitinophagales	Chitinophagaceae	Flavihumibacter	sp. SB-02
36	21	3	5	5	2	12	10	9	8	2	Bacteria	Bacteroidetes	Chitinophagia	Chitinophagales	Chitinophagaceae	Panacibacter	ginsenosidivorans
546	230	97	79	312	103	360	363	486	102	43	Bacteria	Bacteroidetes	Cytophagia	Cytophagales
414	183	60	55	207	51	277	214	339	99	29	Bacteria	Bacteroidetes	Cytophagia	Cytophagales		Chryseolinea	soli
32	22	10	7	31	17	37	25	60	7	4	Bacteria	Bacteroidetes	Cytophagia	Cytophagales	Cyclobacteriaceae
26	17	8	12	35	9	31	34	43	16	3	Bacteria	Bacteroidetes	Cytophagia	Cytophagales	Cyclobacteriaceae	Cyclobacterium
0	5	2	2	5	1	3	5	4	0	0	Bacteria	Bacteroidetes	Cytophagia	Cytophagales	Cyclobacteriaceae	Belliella	baltica
4	0	0	0	2	0	2	0	1	1	1	Bacteria	Bacteroidetes	Cytophagia	Cytophagales	Cyclobacteriaceae	Echinicola
10	7	4	4	6	3	8	7	15	4	2	Bacteria	Bacteroidetes	Cytophagia	Cytophagales	Hymenobacteraceae
5	8	1	3	11	2	24	13	23	5	1	Bacteria	Bacteroidetes	Cytophagia	Cytophagales	Hymenobacteraceae	Pontibacter
4	1	0	0	0	0	0	0	1	0	0	Bacteria	Bacteroidetes	Cytophagia	Cytophagales	Hymenobacteraceae	Pontibacter	akesuensis
1	1	0	0	4	0	2	5	1	0	0	Bacteria	Bacteroidetes	Cytophagia	Cytophagales	Hymenobacteraceae	Pontibacter	korlensis
6	7	2	1	5	2	14	3	5	1	3	Bacteria	Bacteroidetes	Cytophagia	Cytophagales	Hymenobacteraceae	Hymenobacter
1	0	0	0	2	0	1	1	3	0	1	Bacteria	Bacteroidetes	Cytophagia	Cytophagales	Hymenobacteraceae	Hymenobacter	sp. APR13
7	3	2	1	14	2	7	12	9	3	1	Bacteria	Bacteroidetes	Cytophagia	Cytophagales	Cytophagaceae
3	1	3	0	2	2	6	1	8	1	0	Bacteria	Bacteroidetes	Cytophagia	Cytophagales	Cytophagaceae	Spirosoma	radiotolerans
5	0	0	1	0	0	3	0	2	0	0	Bacteria	Bacteroidetes	Cytophagia	Cytophagales	Cytophagaceae	Dyadobacter
324	207	84	105	374	88	406	322	528	104	37	Bacteria	Bacteroidetes	Cytophagia	Bacteroidetes Order II. Incertae sedis	Rhodothermaceae
0	0	0	0	0	0	0	0	1	0	0	Bacteria	Bacteroidetes	Cytophagia	Bacteroidetes Order II. Incertae sedis	Rhodothermaceae	Salinibacter	ruber
24	7	2	4	24	4	27	30	20	4	0	Bacteria	Bacteroidetes	Sphingobacteriia	Sphingobacteriales	Sphingobacteriaceae
32	30	9	15	51	8	62	50	39	0	1	Bacteria	Bacteroidetes	Sphingobacteriia	Sphingobacteriales	Sphingobacteriaceae	Sphingobacterium
546	478	267	252	996	221	1307	1078	410	3	2	Bacteria	Bacteroidetes	Sphingobacteriia	Sphingobacteriales	Sphingobacteriaceae	Sphingobacterium	thalpophilum
8	5	3	3	11	2	9	10	18	3	1	Bacteria	Bacteroidetes	Sphingobacteriia	Sphingobacteriales	Sphingobacteriaceae	Sphingobacterium	daejeonense
1	1	0	0	2	2	4	7	1	0	0	Bacteria	Bacteroidetes	Sphingobacteriia	Sphingobacteriales	Sphingobacteriaceae	Sphingobacterium	sp. 21
1	1	1	0	1	0	0	0	1	0	0	Bacteria	Bacteroidetes	Sphingobacteriia	Sphingobacteriales	Sphingobacteriaceae	Sphingobacterium	sp. B29
13	34	3	4	18	4	22	20	14	4	2	Bacteria	Bacteroidetes	Sphingobacteriia	Sphingobacteriales	Sphingobacteriaceae	Solitalea	canadensis
1	2	0	1	6	0	9	6	1	4	0	Bacteria	Bacteroidetes	Saprospiria	Saprospirales	Haliscomenobacteraceae	Haliscomenobacter	hydrossis
8	11	13	6	27	6	23	21	26	10	4	Bacteria	Ignavibacteriae	Ignavibacteria	Ignavibacteriales
184	152	89	82	254	68	254	232	319	69	41	Bacteria	Ignavibacteriae	Ignavibacteria	Ignavibacteriales	Ignavibacteriaceae	Ignavibacterium	album
9	3	2	1	6	0	14	10	14	1	0	Bacteria	Ignavibacteriae	Ignavibacteria	Ignavibacteriales	Melioribacteraceae	Melioribacter	roseus
6	6	4	2	4	1	18	6	10	2	1	Bacteria	Balneolaeota				Candidatus Cyclonatronum	proteinivorum
34	17	10	9	25	15	48	30	50	6	4	Bacteria	Gemmatimonadetes	Gemmatimonadetes	Gemmatimonadales	Gemmatimonadaceae	Gemmatimonas
364	260	136	116	442	97	523	426	755	161	53	Bacteria	Gemmatimonadetes	Gemmatimonadetes	Gemmatimonadales	Gemmatimonadaceae	Gemmatimonas	phototrophica
30	17	10	7	43	6	41	54	85	9	9	Bacteria	Candidatus Cloacimonetes				Candidatus Cloacimonas	acidaminovorans
3	2	0	1	2	0	3	4	3	1	0	Bacteria	Fibrobacteres	Fibrobacteria	Fibrobacterales	Fibrobacteraceae	Fibrobacter	succinogenes
68	27	26	8	68	14	63	59	87	15	6	Bacteria	Planctomycetes					Planctomycetes bacterium Mal48
46	30	20	17	63	16	45	43	70	14	7	Bacteria	Planctomycetes					Planctomycetes bacterium Pan44
33	36	10	13	63	12	57	47	61	11	11	Bacteria	Planctomycetes					Planctomycetes bacterium ETA_A1
14	15	7	6	12	4	35	16	34	6	3	Bacteria	Planctomycetes					Planctomycetes bacterium Pla175
30	8	11	10	37	7	32	47	26	7	4	Bacteria	Planctomycetes					Planctomycetes bacterium Pla85_3_4
20	7	4	1	13	1	15	9	24	6	1	Bacteria	Planctomycetes					Planctomycetes bacterium MalM25
25	11	0	2	7	3	14	13	21	4	3	Bacteria	Planctomycetes					Planctomycetes bacterium ETA_A8
23	9	6	3	16	9	24	25	19	4	1	Bacteria	Planctomycetes					Planctomycetes bacterium Pan97
7	2	2	0	9	1	5	7	13	4	0	Bacteria	Planctomycetes					Planctomycetes bacterium CA12
5	17	2	3	4	1	5	8	7	3	1	Bacteria	Planctomycetes					Planctomycetes bacterium Mal4
2	1	0	1	4	2	3	2	5	1	1	Bacteria	Planctomycetes					Planctomycetes bacterium SRT547
11	3	1	0	1	1	3	3	4	1	1	Bacteria	Planctomycetes					Planctomycetes bacterium Pan258
2	2	0	0	1	1	0	0	1	0	0	Bacteria	Planctomycetes					Planctomycetes bacterium Pan181
2	0	0	0	2	0	2	3	1	0	0	Bacteria	Planctomycetes					Planctomycetes bacterium SV_7m_r
293	248	137	99	396	121	419	355	572	115	44	Bacteria	Planctomycetes	Planctomycetia	Gemmatales	Gemmataceae	Gemmata	obscuriglobus
26	36	17	12	60	18	83	50	86	19	9	Bacteria	Planctomycetes	Planctomycetia	Pirellulales
12	6	6	4	11	3	23	20	17	1	1	Bacteria	Planctomycetes	Planctomycetia	Pirellulales	Lacipirellulaceae
52	31	14	9	59	8	41	42	77	18	11	Bacteria	Planctomycetes	Planctomycetia	Pirellulales	Lacipirellulaceae	Bythopirellula	goksoyri
51	28	16	10	47	18	41	29	49	5	7	Bacteria	Planctomycetes	Planctomycetia	Pirellulales	Lacipirellulaceae	Bythopirellula	Planctomycetes bacterium I41
3	0	0	0	4	1	6	0	15	2	1	Bacteria	Planctomycetes	Planctomycetia	Pirellulales	Pirellulaceae
18	3	2	1	8	4	5	6	18	1	0	Bacteria	Planctomycetes	Planctomycetia	Pirellulales	Pirellulaceae	Pirellula	staleyi
8	4	1	0	9	0	4	11	4	2	0	Bacteria	Planctomycetes	Planctomycetia	Pirellulales	Pirellulaceae	Mariniblastus	fucicola
1	0	0	0	1	0	0	1	1	1	0	Bacteria	Planctomycetes	Planctomycetia	Pirellulales	Pirellulaceae	Rhodopirellula	baltica
73	68	28	22	105	32	124	98	153	30	20	Bacteria	Planctomycetes	Planctomycetia	Planctomycetales	Planctomycetaceae
12	21	9	8	40	10	40	24	56	13	5	Bacteria	Planctomycetes	Planctomycetia	Planctomycetales	Planctomycetaceae	Planctomyces	sp. SH-PL14
19	11	11	4	33	8	18	22	44	5	4	Bacteria	Planctomycetes	Planctomycetia	Planctomycetales	Planctomycetaceae	Rubinisphaera	brasiliensis
4	5	1	2	0	2	5	2	4	1	1	Bacteria	Planctomycetes	Planctomycetia	Planctomycetales	Planctomycetaceae	Fuerstia	marisgermanicae
1	0	0	0	0	0	0	0	1	0	0	Bacteria	Planctomycetes	Planctomycetia	Planctomycetales	Planctomycetaceae	Fuerstia	Planctomycetales bacterium 10988
75	49	25	18	99	35	109	99	114	26	15	Bacteria	Planctomycetes	Planctomycetia	Isosphaerales	Isosphaeraceae	Paludisphaera	borealis
25	18	16	3	37	9	46	31	57	9	4	Bacteria	Planctomycetes	Phycisphaerae				Phycisphaerae bacterium RAS2
10	14	2	4	10	2	7	15	15	4	2	Bacteria	Planctomycetes	Phycisphaerae	Sedimentisphaerales	Anaerohalosphaeraceae	Anaerohalosphaera	lusitana
3	11	0	3	5	2	9	5	9	2	0	Bacteria	Planctomycetes	Candidatus Brocadiae	Candidatus Brocadiales	Candidatus Brocadiaceae	Candidatus Kuenenia	stuttgartiensis
44	43	27	14	64	26	73	63	102	23	5	Bacteria	Verrucomicrobia	Verrucomicrobiae	Verrucomicrobiales
6	8	2	3	5	2	15	13	19	3	0	Bacteria	Verrucomicrobia	Verrucomicrobiae	Verrucomicrobiales	Akkermansiaceae	Akkermansia
169	125	79	62	216	52	259	227	308	61	23	Bacteria	Verrucomicrobia	Verrucomicrobiae	Verrucomicrobiales	Akkermansiaceae	Akkermansia	muciniphila
76	47	16	19	98	23	86	80	126	18	8	Bacteria	Verrucomicrobia	Verrucomicrobiae	Verrucomicrobiales	Verrucomicrobiaceae	Verrucomicrobium	sp. GAS474
87	56	28	23	96	26	111	85	111	24	3	Bacteria	Verrucomicrobia	Opitutae	Opitutales	Opitutaceae
0	0	1	0	1	0	0	0	1	0	0	Bacteria	Verrucomicrobia	Opitutae	Opitutales	Opitutaceae	Opitutus
37	34	8	4	44	9	42	47	46	12	10	Bacteria	Verrucomicrobia	Opitutae	Opitutales	Opitutaceae	Opitutus	terrae
7	4	0	3	4	1	15	4	8	3	0	Bacteria	Verrucomicrobia	Opitutae	Opitutales	Opitutaceae	Opitutus	sp. GAS368
43	20	4	8	18	7	28	27	31	12	1	Bacteria	Verrucomicrobia	Opitutae	Opitutales	Opitutaceae	Opitutus	Opitutaceae bacterium TAV5
3	2	2	0	1	2	2	5	5	2	0	Bacteria	Verrucomicrobia	Opitutae	Opitutales	Opitutaceae	Lacunisphaera	limnophila
0	3	0	2	0	1	2	0	5	0	0	Bacteria	Verrucomicrobia	Opitutae	Puniceicoccales	Puniceicoccaceae	Coraliomargarita	akajimensis
18	9	4	3	14	3	9	17	13	9	3	Bacteria	Verrucomicrobia	Opitutae	Opitutales	Opitutaceae	Nibricoccus	Verrucomicrobia bacterium IMCC26134
0	4	0	0	0	0	0	0	1	0	0	Bacteria	Verrucomicrobia	Opitutae	Puniceicoccales	Puniceicoccaceae	Coraliomargarita	Verrucomicrobia bacterium S94
0	4	0	0	2	0	3	1	3	0	0	Bacteria	Verrucomicrobia	Spartobacteria			Candidatus Xiphinematobacter	sp. Idaho Grape
10	2	2	3	4	2	5	4	7	3	0	Bacteria	Chlamydiae	Chlamydiia	Parachlamydiales
21	15	8	7	23	4	35	23	45	10	3	Bacteria	Chlamydiae	Chlamydiia	Parachlamydiales	Parachlamydiaceae	Candidatus Protochlamydia	amoebophila
3	6	0	0	7	1	6	4	8	0	1	Bacteria	Chlamydiae	Chlamydiia	Parachlamydiales	Simkaniaceae	Simkania	negevensis
0	0	1	0	2	0	3	1	3	0	0	Bacteria	Chlamydiae	Chlamydiia	Chlamydiales	Chlamydiaceae	Chlamydia
2	2	1	0	5	1	7	6	6	1	0	Bacteria	Lentisphaerae	Lentisphaeria	Victivallales			Victivallales bacterium CCUG 44730
59	30	17	15	47	8	60	53	70	10	4	Bacteria	Candidatus Saccharibacteria					Candidatus Saccharibacteria bacterium YM_S32_TM7_50_20
29	24	10	11	44	10	53	43	51	8	6	Bacteria	Candidatus Saccharibacteria					TM7 phylum sp. oral taxon 955
11	6	3	1	8	0	10	11	19	3	2	Bacteria	Candidatus Saccharibacteria				Candidatus Saccharimonas	aalborgensis
23	16	6	4	15	1	16	22	27	8	1	Bacteria	Candidatus Saccharibacteria				Candidatus Saccharimonas	Candidatus Dependentiae bacterium (ex Spumella elongata CCAP 955/1)
1	0	2	0	0	0	1	0	3	1	0	Bacteria	Candidatus Saccharibacteria	Candidatus Babeliae	Candidatus Babeliales	Candidatus Babeliaceae	Candidatus Babela	massiliensis
1	0	1	3	6	1	7	9	4	1	0	Bacteria	Candidatus Gracilibacteria					Candidatus Gracilibacteria bacterium HOT-871
293	158	68	84	311	79	324	241	507	122	30	Bacteria	Acidobacteria	Vicinamibacteria		Vicinamibacteraceae	Luteitalea	pratensis
138	146	41	59	213	50	210	193	267	50	14	Bacteria	Acidobacteria	Acidobacteriia	Bryobacterales	Solibacteraceae	Candidatus Solibacter	usitatus
14	46	6	8	15	4	22	33	22	5	3	Bacteria	Acidobacteria	Acidobacteriia	Acidobacteriales	Acidobacteriaceae
28	33	6	8	24	9	36	22	38	9	1	Bacteria	Acidobacteria	Acidobacteriia	Acidobacteriales	Acidobacteriaceae	Candidatus Koribacter	versatilis
0	0	1	0	0	0	0	0	1	1	0	Bacteria	Acidobacteria	Blastocatellia			Chloracidobacterium	thermophilum
1	0	3	0	0	0	1	0	1	0	0	Bacteria	Nitrospirae	Nitrospira	Nitrospirales	Nitrospiraceae
63	69	28	20	76	21	73	82	178	24	8	Bacteria	Nitrospirae	Nitrospira	Nitrospirales	Nitrospiraceae	Nitrospira
14	16	7	5	27	6	24	24	65	7	2	Bacteria	Nitrospirae	Nitrospira	Nitrospirales	Nitrospiraceae	Nitrospira	moscoviensis
16	15	6	8	23	6	26	23	40	10	1	Bacteria	Nitrospirae	Nitrospira	Nitrospirales	Nitrospiraceae	Nitrospira	defluvii
6	5	3	0	3	1	5	2	6	7	1	Bacteria	Nitrospirae	Nitrospira	Nitrospirales	Nitrospiraceae	Nitrospira	japonica
2	4	3	6	11	1	12	7	6	0	0	Bacteria	Fusobacteria	Fusobacteriia	Fusobacteriales
11	11	7	5	20	6	17	14	16	0	0	Bacteria	Fusobacteria	Fusobacteriia	Fusobacteriales	Fusobacteriaceae	Fusobacterium
85	65	42	46	178	29	189	150	78	8	3	Bacteria	Fusobacteria	Fusobacteriia	Fusobacteriales	Fusobacteriaceae	Fusobacterium	nucleatum
7	7	1	5	30	22	16	7	56	0	1	Bacteria	Fusobacteria	Fusobacteriia	Fusobacteriales	Fusobacteriaceae	Fusobacterium	hwasookii
2	0	0	1	3	0	3	4	1	0	0	Bacteria	Fusobacteria	Fusobacteriia	Fusobacteriales	Fusobacteriaceae	Fusobacterium	mortiferum
7	6	3	8	15	1	29	8	14	1	2	Bacteria	Fusobacteria	Fusobacteriia	Fusobacteriales	Leptotrichiaceae
0	0	0	0	0	0	0	1	1	0	0	Bacteria	Fusobacteria	Fusobacteriia	Fusobacteriales	Leptotrichiaceae	Streptobacillus	moniliformis
3	1	1	2	2	1	2	5	6	0	0	Bacteria	Spirochaetes	Spirochaetia	Spirochaetales
42	5	8	6	11	2	14	15	20	5	0	Bacteria	Spirochaetes	Spirochaetia	Spirochaetales	Spirochaetaceae
36	18	10	11	44	8	42	31	63	10	7	Bacteria	Spirochaetes	Spirochaetia	Spirochaetales	Spirochaetaceae	Treponema
86	85	22	33	123	19	104	104	108	38	19	Bacteria	Spirochaetes	Spirochaetia	Spirochaetales	Spirochaetaceae	Treponema	caldarium
0	0	0	0	2	0	0	0	2	0	0	Bacteria	Spirochaetes	Spirochaetia	Spirochaetales	Spirochaetaceae	Treponema	denticola
2	0	0	0	1	0	0	1	1	0	0	Bacteria	Spirochaetes	Spirochaetia	Spirochaetales	Spirochaetaceae	Treponema	sp. OMZ 838
0	0	0	0	0	0	0	0	1	0	0	Bacteria	Spirochaetes	Spirochaetia	Spirochaetales	Spirochaetaceae	Sphaerochaeta	pleomorpha
0	0	0	0	1	0	0	0	2	0	0	Bacteria	Spirochaetes	Spirochaetia	Leptospirales	Leptospiraceae	Leptospira
1	3	2	0	9	9	3	3	19	0	0	Bacteria	Elusimicrobia	Elusimicrobia	Elusimicrobiales	Elusimicrobiaceae	Elusimicrobium	minutum
0	0	0	0	0	0	0	0	2	0	0	Bacteria	Thermodesulfobacteria	Thermodesulfobacteria	Thermodesulfobacteriales	Thermodesulfobacteriaceae
5	6	0	0	4	1	1	4	8	2	1	Bacteria	Thermodesulfobacteria	Thermodesulfobacteria	Thermodesulfobacteriales	Thermodesulfobacteriaceae	Thermodesulfatator	indicus
2	0	0	0	0	0	1	0	2	0	0	Bacteria	Deferribacteres	Deferribacteres	Deferribacterales	Deferribacteraceae
3	1	3	0	2	0	5	1	3	1	0	Bacteria	Deferribacteres	Deferribacteres	Deferribacterales	Deferribacteraceae	Geovibrio	thiophilus
0	0	0	0	1	0	0	1	1	0	0	Bacteria	Thermotogae	Thermotogae	Thermotogales	Fervidobacteriaceae	Thermosipho
0	1	0	1	0	0	1	0	0	3	0	Bacteria	Firmicutes	Bacilli	Bacillales	Bacillaceae	Bacillus	thuringiensis
1	0	0	0	0	0	0	0	0	0	0	Bacteria	Firmicutes	Bacilli	Bacillales	Paenibacillaceae	Paenibacillus	thiaminolyticus
0	0	0	1	1	0	1	0	0	0	0	Bacteria	Firmicutes	Bacilli	Lactobacillales	Lactobacillaceae	Lactobacillus	delbrueckii
0	0	0	0	2	0	0	1	0	0	0	Bacteria	Firmicutes	Bacilli	Lactobacillales	Streptococcaceae	Streptococcus	pyogenes
0	0	0	0	2	0	1	0	0	0	0	Bacteria	Firmicutes	Bacilli	Lactobacillales	Carnobacteriaceae	Carnobacterium
1	2	1	1	1	2	0	0	0	0	0	Bacteria	Firmicutes	Clostridia	Clostridiales	Ruminococcaceae	Ruthenibacterium	lactatiformans
1	1	0	0	2	0	0	3	0	0	2	Bacteria	Firmicutes	Clostridia	Clostridiales	Lachnospiraceae	Blautia	sp. SC05B48
0	0	0	0	1	0	4	4	0	0	0	Bacteria	Firmicutes	Clostridia	Clostridiales	Lachnospiraceae	Anaerostipes	Lachnospiraceae bacterium oral taxon 500
0	0	0	0	0	0	3	0	0	0	0	Bacteria	Firmicutes	Clostridia	Clostridiales	Lachnospiraceae	Butyrivibrio	fibrisolvens
1	0	0	0	0	0	0	0	0	0	1	Bacteria	Firmicutes	Clostridia	Clostridiales	Hungateiclostridiaceae		Hungateiclostridiaceae bacterium KB18
0	0	0	0	0	0	0	0	0	0	0	Bacteria	Firmicutes	Tissierellia	Tissierellales	Peptoniphilaceae	Ezakiella	massiliensis
1	1	0	0	0	0	1	0	0	0	1	Bacteria	Firmicutes	Tissierellia	Tissierellales	Peptoniphilaceae	Anaerococcus	endosymbiont 'TC1' of Trimyema compressum
0	0	0	0	6	0	1	3	0	0	0	Bacteria	Actinobacteria	Actinobacteria	Bifidobacteriales	Bifidobacteriaceae	Bifidobacterium	dentium
0	0	0	0	0	0	0	0	0	0	0	Bacteria	Actinobacteria	Actinobacteria	Corynebacteriales	Mycobacteriaceae	Mycobacteroides
0	0	0	0	0	0	0	0	0	1	0	Bacteria	Actinobacteria	Actinobacteria	Corynebacteriales	Nocardiaceae	Rhodococcus	opacus
0	0	0	0	0	0	2	0	0	0	0	Bacteria	Actinobacteria	Actinobacteria	Corynebacteriales	Dietziaceae	Dietzia	timorensis
1	1	0	0	0	0	2	0	0	0	0	Bacteria	Actinobacteria	Actinobacteria	Micrococcales	Cellulomonadaceae	Cellulomonas	gilvus
1	0	0	0	1	0	0	1	0	0	0	Bacteria	Actinobacteria	Actinobacteria	Micrococcales	Jonesiaceae	Jonesia	denitrificans
1	1	1	0	1	0	4	2	0	1	0	Bacteria	Actinobacteria	Actinobacteria	Streptomycetales	Streptomycetaceae	Streptomyces	sp. SCSIO 03032
0	0	0	0	1	0	1	0	0	0	0	Bacteria	Actinobacteria	Actinobacteria	Streptomycetales	Streptomycetaceae	Streptomyces	rochei
1	0	0	0	0	0	0	0	0	0	0	Bacteria	Actinobacteria	Actinobacteria	Propionibacteriales	Propionibacteriaceae	Tessaracoccus	sp. T2.5-30
0	0	1	2	0	0	5	0	0	0	0	Bacteria	Actinobacteria	Actinobacteria	Actinomycetales	Actinomycetaceae	Trueperella
0	0	0	0	1	0	0	0	0	0	0	Bacteria	Actinobacteria	Coriobacteriia	Eggerthellales	Eggerthellaceae	Eggerthella
0	0	0	0	0	0	2	0	0	0	0	Bacteria	Cyanobacteria		Oscillatoriales	Oscillatoriaceae	Moorea	producens
0	0	0	0	0	0	0	0	0	0	0	Bacteria	Cyanobacteria		Nostocales	Nostocaceae	Nostoc
0	0	0	0	0	0	0	0	0	0	0	Bacteria	Chloroflexi	Chloroflexia	Chloroflexales	Chloroflexaceae	Chloroflexus	aggregans
0	0	0	0	0	1	0	0	0	0	0	Bacteria	Bacteroidetes	Bacteroidia	Bacteroidales	Prevotellaceae	Prevotella	oris
0	0	0	0	2	0	0	0	0	0	0	Bacteria	Bacteroidetes	Bacteroidia	Bacteroidales	Prevotellaceae	Prevotella	dentalis
0	0	0	0	0	0	0	0	0	0	0	Bacteria	Bacteroidetes	Bacteroidia	Bacteroidales	Prevotellaceae	Prevotella	scopos
1	0	1	0	2	1	0	0	0	1	0	Bacteria	Bacteroidetes	Bacteroidia	Bacteroidales	Bacteroidaceae	Bacteroides	ovatus
2	0	0	0	1	0	0	0	0	0	0	Bacteria	Bacteroidetes	Bacteroidia	Bacteroidales	Rikenellaceae	Alistipes	finegoldii
0	2	0	0	3	0	7	3	0	0	0	Bacteria	Bacteroidetes	Bacteroidia	Bacteroidales	Rikenellaceae	Alistipes	sp. dk3624
0	0	0	0	0	0	0	0	0	0	0	Bacteria	Bacteroidetes	Bacteroidia	Bacteroidales	Porphyromonadaceae	Porphyromonas	asaccharolytica
0	0	0	0	0	0	0	0	0	0	0	Bacteria	Bacteroidetes	Flavobacteriia	Flavobacteriales	Flavobacteriaceae	Chryseobacterium	glaciei
0	0	0	0	0	0	0	0	0	0	0	Bacteria	Bacteroidetes	Flavobacteriia	Flavobacteriales	Flavobacteriaceae	Capnocytophaga	leadbetteri
0	0	0	0	1	0	0	1	0	0	0	Bacteria	Bacteroidetes	Flavobacteriia	Flavobacteriales	Flavobacteriaceae	Polaribacter	sp. MED152
1	0	0	0	0	0	0	0	0	0	0	Bacteria	Bacteroidetes	Flavobacteriia	Flavobacteriales	Crocinitomicaceae	Fluviicola	taffensis
2	1	0	1	2	3	6	0	0	0	0	Bacteria	Bacteroidetes	Chitinophagia	Chitinophagales	Chitinophagaceae	Flavisolibacter
0	0	0	0	0	0	0	0	0	0	0	Bacteria	Bacteroidetes	Chitinophagia	Chitinophagales	Chitinophagaceae	Niabella	soli
1	0	0	2	1	0	3	0	0	3	0	Bacteria	Bacteroidetes	Cytophagia	Cytophagales	Hymenobacteraceae	Hymenobacter	sp. BT182
0	0	0	0	0	0	0	0	0	0	0	Bacteria	Bacteroidetes	Cytophagia	Cytophagales	Hymenobacteraceae	Rufibacter	tibetensis
0	2	0	0	0	0	0	0	0	0	0	Bacteria	candidate division Zixibacteria					candidate division Zixibacteria bacterium
0	0	0	0	0	0	0	0	0	0	0	Bacteria	Proteobacteria	Alphaproteobacteria	Rhodobacterales	Hyphomonadaceae	Glycocaulis	alkaliphilus
0	2	0	0	0	0	0	0	0	0	0	Bacteria	Proteobacteria	Alphaproteobacteria	Sphingomonadales	Sphingomonadaceae	Zymomonas	mobilis
0	0	0	0	0	0	0	1	0	0	0	Bacteria	Proteobacteria	Alphaproteobacteria	Rhizobiales	Hyphomicrobiaceae	Hyphomicrobium	denitrificans
0	2	1	1	0	0	2	1	0	2	0	Bacteria	Proteobacteria	Alphaproteobacteria	Caulobacterales	Caulobacteraceae	Phenylobacterium	Caulobacteraceae bacterium 0127_4
0	0	0	0	0	0	0	2	0	0	0	Bacteria	Proteobacteria	Gammaproteobacteria	Enterobacterales	Enterobacteriaceae	Escherichia	coli
0	2	2	0	0	0	1	1	0	0	0	Bacteria	Proteobacteria	Gammaproteobacteria	Enterobacterales	Enterobacteriaceae	Klebsiella	pneumoniae
0	5	0	0	0	0	0	1	0	2	0	Bacteria	Proteobacteria	Gammaproteobacteria	Enterobacterales	Enterobacteriaceae	Atlantibacter	hermannii
0	4	0	0	0	0	0	0	0	0	0	Bacteria	Proteobacteria	Gammaproteobacteria	Enterobacterales	Yersiniaceae	Yersinia
1	0	1	0	1	0	0	1	0	1	0	Bacteria	Proteobacteria	Gammaproteobacteria	Enterobacterales	Hafniaceae	Edwardsiella
0	0	0	0	0	0	1	1	0	0	0	Bacteria	Proteobacteria	Gammaproteobacteria	Enterobacterales	Morganellaceae	Proteus	vulgaris
4	11	33	0	3	0	0	3	0	0	0	Bacteria	Proteobacteria	Gammaproteobacteria	Pseudomonadales	Moraxellaceae	Acinetobacter	nosocomialis
1	0	0	0	0	0	0	0	0	1	0	Bacteria	Proteobacteria	Gammaproteobacteria	Pseudomonadales	Moraxellaceae	Psychrobacter	sp. AntiMn-1
1	0	0	0	0	0	2	0	0	0	0	Bacteria	Proteobacteria	Gammaproteobacteria	Pseudomonadales	Pseudomonadaceae	Pseudomonas	lurida
0	0	0	0	0	0	0	0	0	0	0	Bacteria	Proteobacteria	Gammaproteobacteria	Pseudomonadales	Pseudomonadaceae	Pseudomonas	soli
1	5	1	0	0	0	5	1	0	0	0	Bacteria	Proteobacteria	Gammaproteobacteria	Pseudomonadales	Pseudomonadaceae	Pseudomonas	putida
0	2	0	0	0	0	1	1	0	0	0	Bacteria	Proteobacteria	Gammaproteobacteria	Oceanospirillales	Halomonadaceae	Kushneria
0	1	0	1	1	1	2	0	0	0	0	Bacteria	Proteobacteria	Gammaproteobacteria	Vibrionales	Vibrionaceae	Vibrio	coralliilyticus
0	0	0	0	0	0	0	0	0	0	0	Bacteria	Proteobacteria	Gammaproteobacteria	Thiotrichales	Piscirickettsiaceae	Hydrogenovibrio	crunogenus
0	1	0	1	0	0	3	0	0	1	0	Bacteria	Proteobacteria	Gammaproteobacteria	Alteromonadales	Alteromonadaceae	Marinobacter	salarius
1	0	0	0	1	0	5	2	0	0	0	Bacteria	Proteobacteria	Gammaproteobacteria	Cardiobacteriales	Cardiobacteriaceae	Cardiobacterium	hominis
5	1	0	0	0	0	0	0	0	0	0	Bacteria	Proteobacteria	Gammaproteobacteria	Methylococcales	Methylococcaceae
0	0	0	0	0	0	0	0	0	1	0	Bacteria	Proteobacteria	Betaproteobacteria	Burkholderiales	Comamonadaceae	Limnohabitans	sp. 63ED37-2
0	0	0	0	0	0	0	0	0	0	0	Bacteria	Proteobacteria	Betaproteobacteria	Burkholderiales	Oxalobacteraceae	Oxalobacter	formigenes
0	0	0	0	1	0	0	3	0	0	0	Bacteria	Proteobacteria	Betaproteobacteria	Burkholderiales	Oxalobacteraceae	Massilia	oculi
0	0	1	0	0	0	0	0	0	2	0	Bacteria	Proteobacteria	Betaproteobacteria	Burkholderiales	Alcaligenaceae	Achromobacter	sp. MFA1 R4
1	0	1	0	1	1	0	0	0	1	0	Bacteria	Proteobacteria	Betaproteobacteria	Neisseriales
0	0	0	0	0	0	1	0	0	1	0	Bacteria	Proteobacteria	Betaproteobacteria	Nitrosomonadales	Methylophilaceae		Methylomonas clara
0	0	0	0	4	0	1	2	0	0	0	Bacteria	Proteobacteria	Deltaproteobacteria	Desulfuromonadales	Geobacteraceae	Geobacter	lovleyi
0	0	0	0	0	0	2	0	0	0	0	Bacteria	Proteobacteria	Deltaproteobacteria	Desulfobacterales	Desulfobacteraceae	Desulfatibacillum	aliphaticivorans
0	2	1	0	1	0	0	0	0	0	0	Bacteria	Proteobacteria	Zetaproteobacteria	Mariprofundales	Mariprofundaceae	Mariprofundus	ferrinatatus
3	2	0	0	6	0	5	2	0	1	0	Bacteria	Planctomycetes					Planctomycetes bacterium KS4
2	2	0	1	0	0	1	0	0	0	0	Bacteria	Planctomycetes					Planctomycetes bacterium Pan265
0	2	1	0	3	0	0	0	0	0	0	Bacteria	Planctomycetes	Phycisphaerae	Phycisphaerales	Phycisphaeraceae	Phycisphaera	mikurensis
0	0	0	0	0	0	2	0	0	0	0	Bacteria	Candidatus Saccharibacteria					TM7 phylum sp. oral taxon 488
0	0	0	0	0	0	0	0	0	0	0	Bacteria	Spirochaetes	Spirochaetia	Spirochaetales	Spirochaetaceae	Spirochaeta	perfilievii
1	1	1	0	1	0	1	5	0	0	1	Bacteria	Proteobacteria	Alphaproteobacteria	Sphingomonadales	Erythrobacteraceae	Altererythrobacter	ishigakiensis
0	1	0	0	0	0	0	1	0	0	0	Bacteria	Proteobacteria	Alphaproteobacteria	Rhodobacterales	Rhodobacteraceae	Halocynthiibacter	arcticus
0	1	0	0	1	0	0	1	0	0	0	Bacteria	Proteobacteria	Alphaproteobacteria	Rhodobacterales	Hyphomonadaceae	Hyphomonas	sp. Mor2
0	0	0	0	0	0	0	2	0	0	0	Bacteria	Proteobacteria	Gammaproteobacteria	Pseudomonadales	Moraxellaceae	Psychrobacter	cryohalolentis
0	0	2	0	0	0	0	1	0	0	0	Bacteria	Proteobacteria	Gammaproteobacteria	Enterobacterales	Enterobacteriaceae	Klebsiella
0	0	0	0	0	0	1	1	0	0	0	Bacteria	Proteobacteria	Gammaproteobacteria	Enterobacterales	Enterobacteriaceae	Cronobacter	muytjensii
0	0	0	1	2	0	2	1	0	0	0	Bacteria	Proteobacteria	Gammaproteobacteria	Enterobacterales	Enterobacteriaceae	Cronobacter	universalis
2	2	5	0	0	0	1	1	0	0	0	Bacteria	Proteobacteria	Gammaproteobacteria	Enterobacterales	Enterobacteriaceae	Enterobacter	ludwigii
0	2	0	0	0	0	0	2	0	0	0	Bacteria	Proteobacteria	Gammaproteobacteria	Enterobacterales	Erwiniaceae
0	20	0	0	1	0	0	6	0	0	0	Bacteria	Proteobacteria	Gammaproteobacteria	Enterobacterales	Erwiniaceae	Mixta
0	0	0	0	0	0	0	1	0	0	0	Bacteria	Proteobacteria	Gammaproteobacteria	Enterobacterales	Erwiniaceae	Erwinia	Candidatus Erwinia haradaeae
0	2	0	0	0	0	0	1	0	0	0	Bacteria	Proteobacteria	Gammaproteobacteria	Enterobacterales	Morganellaceae	Providencia
0	0	0	0	0	0	0	1	0	0	0	Bacteria	Proteobacteria	Gammaproteobacteria	Pasteurellales	Pasteurellaceae	Haemophilus	haemolyticus
0	1	0	0	0	0	0	1	0	0	0	Bacteria	Proteobacteria	Gammaproteobacteria	Alteromonadales	Shewanellaceae	Shewanella	frigidimarina
4	0	0	0	1	0	0	2	0	0	0	Bacteria	Proteobacteria	Gammaproteobacteria	Cellvibrionales	Cellvibrionaceae	Cellvibrio	sp. PSBB006
1	0	0	0	0	0	4	1	0	0	0	Bacteria	Proteobacteria	Gammaproteobacteria	Cellvibrionales	Cellvibrionaceae	Cellvibrio	sp. KY-YJ-3
0	0	0	0	0	0	0	1	0	0	0	Bacteria	Proteobacteria	Gammaproteobacteria	Chromatiales	Chromatiaceae	Nitrosococcus	Chromatiaceae bacterium 2141T.STBD.0c.01a
1	1	0	0	0	0	1	3	0	0	0	Bacteria	Proteobacteria	Gammaproteobacteria	Legionellales	Coxiellaceae
2	1	0	0	1	1	3	1	0	1	0	Bacteria	Proteobacteria	Gammaproteobacteria	Acidiferrobacterales	Acidiferrobacteraceae	Sulfurifustis	variabilis
0	0	0	0	2	1	0	1	0	1	0	Bacteria	Proteobacteria	Betaproteobacteria	Burkholderiales	Comamonadaceae	Delftia
0	0	0	0	0	0	0	1	0	0	0	Bacteria	Proteobacteria	Betaproteobacteria	Burkholderiales	Comamonadaceae	Candidatus Symbiobacter	mobilis
0	0	1	2	2	0	1	2	0	0	0	Bacteria	Proteobacteria	Betaproteobacteria	Burkholderiales	Burkholderiaceae	Paraburkholderia	fungorum
0	2	0	0	5	0	2	6	0	0	0	Bacteria	Proteobacteria	Betaproteobacteria	Rhodocyclales	Zoogloeaceae	Azoarcus	communis
1	3	0	0	0	2	0	1	0	1	0	Bacteria	Proteobacteria	Betaproteobacteria	Nitrosomonadales	Nitrosomonadaceae
6	3	0	0	3	0	3	9	0	0	1	Bacteria	Proteobacteria	Betaproteobacteria	Nitrosomonadales	Methylophilaceae	Methylovorus	Betaproteobacteria bacterium GR16-43
1	0	1	0	3	1	0	3	0	0	0	Bacteria	Firmicutes	Bacilli	Bacillales	Bacillaceae	Bacillus	amyloliquefaciens
0	0	0	0	0	0	0	1	0	0	0	Bacteria	Firmicutes	Bacilli	Bacillales	Bacillaceae	Bacillus	velezensis
0	0	0	0	2	0	0	1	0	0	0	Bacteria	Firmicutes	Bacilli	Bacillales	Bacillaceae	Lysinibacillus	sphaericus
0	0	0	0	10	2	0	10	0	0	0	Bacteria	Firmicutes	Bacilli	Bacillales	Bacillaceae	Oceanobacillus	kimchii
1	0	1	0	2	0	0	2	0	0	1	Bacteria	Firmicutes	Bacilli	Bacillales	Bacillaceae	Virgibacillus
0	0	0	0	0	0	0	1	0	1	0	Bacteria	Firmicutes	Bacilli	Bacillales	Bacillaceae	Geobacillus	stearothermophilus
0	0	0	0	0	0	2	2	0	0	0	Bacteria	Firmicutes	Bacilli	Bacillales	Paenibacillaceae	Paenibacillus	sp. FW100M-2
2	3	0	0	8	0	4	11	0	0	0	Bacteria	Firmicutes	Bacilli	Bacillales	Paenibacillaceae	Paenibacillus	mucilaginosus
0	0	0	0	0	0	0	1	0	0	0	Bacteria	Firmicutes	Bacilli	Bacillales	Paenibacillaceae	Paenibacillus	polymyxa
1	1	2	0	1	0	2	1	0	3	0	Bacteria	Firmicutes	Bacilli	Bacillales	Planococcaceae	Rummeliibacillus	stabekisii
0	0	0	1	0	0	0	1	0	1	0	Bacteria	Firmicutes	Bacilli	Bacillales	Alicyclobacillaceae	Tumebacillus	avium
0	0	0	0	0	0	0	4	0	0	0	Bacteria	Firmicutes	Bacilli	Bacillales	Thermoactinomycetaceae	Staphylospora	marina
0	2	0	0	0	0	0	2	0	0	0	Bacteria	Firmicutes	Bacilli	Bacillales	Thermoactinomycetaceae	Thermoactinomyces	vulgaris
0	0	0	0	3	0	2	2	0	1	0	Bacteria	Firmicutes	Clostridia	Clostridiales	Clostridiaceae	Clostridium	argentinense
0	0	0	0	0	0	0	1	0	0	0	Bacteria	Firmicutes	Clostridia	Clostridiales	Clostridiaceae	Clostridium	novyi
0	0	0	0	0	0	0	2	0	0	0	Bacteria	Firmicutes	Clostridia	Clostridiales	Peptococcaceae	Desulfallas	Peptococcaceae bacterium DCMF
0	0	1	0	1	0	0	1	0	0	0	Bacteria	Firmicutes	Clostridia	Clostridiales	Clostridiales Family XVII. Incertae Sedis	Thermaerobacter	sp. FW80
2	1	1	1	3	1	3	2	0	0	0	Bacteria	Firmicutes	Negativicutes	Selenomonadales	Selenomonadaceae	Selenomonas	sp. oral taxon 126
2	1	0	1	5	2	2	4	0	1	0	Bacteria	Actinobacteria	Actinobacteria	Corynebacteriales	Nocardiaceae	Rhodococcus	sp. X156
0	0	0	0	0	0	0	1	0	0	0	Bacteria	Actinobacteria	Actinobacteria	Micrococcales	Micrococcaceae	Glutamicibacter	creatinolyticus
0	0	1	0	0	0	0	1	0	0	0	Bacteria	Actinobacteria	Actinobacteria	Micrococcales	Dermacoccaceae	Kytococcus	sedentarius
1	0	0	1	1	0	1	2	0	0	0	Bacteria	Actinobacteria	Actinobacteria	Bifidobacteriales	Bifidobacteriaceae
0	0	0	0	0	0	0	1	0	0	0	Bacteria	Actinobacteria	Actinobacteria	Bifidobacteriales	Bifidobacteriaceae	Parascardovia	denticolens
3	0	0	0	1	1	3	1	0	1	1	Bacteria	Actinobacteria	Actinobacteria	Propionibacteriales	Nocardioidaceae	Nocardioides	sp. MMS17-SY207-3
0	0	1	1	2	0	1	2	0	1	0	Bacteria	Actinobacteria	Actinobacteria	Propionibacteriales	Propionibacteriaceae	Raineyella	sp. CBA3103
0	3	1	0	0	0	1	1	0	0	0	Bacteria	Actinobacteria	Actinobacteria	Pseudonocardiales	Pseudonocardiaceae	Saccharopolyspora
0	0	0	0	3	0	0	4	0	0	0	Bacteria	Actinobacteria	Actinobacteria	Pseudonocardiales	Pseudonocardiaceae	Saccharopolyspora	sp. E2A
0	0	0	0	1	0	0	1	0	0	0	Bacteria	Actinobacteria	Actinobacteria	Pseudonocardiales	Pseudonocardiaceae	Amycolatopsis	methanolica
0	0	0	1	0	0	0	3	0	0	0	Bacteria	Actinobacteria	Coriobacteriia	Coriobacteriales	Atopobiaceae	Atopobium	parvulum
2	0	0	0	2	0	0	3	0	0	0	Bacteria	Actinobacteria	Rubrobacteria	Rubrobacterales	Rubrobacteraceae	Rubrobacter	radiotolerans
0	0	0	0	0	0	0	2	0	0	0	Bacteria	Cyanobacteria		Oscillatoriales	Gomontiellaceae	Crinalium	epipsammum
0	0	0	0	1	0	0	1	0	0	0	Bacteria	Cyanobacteria		Chroococcales	Aphanothecaceae
0	0	0	0	1	0	0	2	0	0	0	Bacteria	Cyanobacteria		Nostocales	Scytonemataceae	Scytonema	sp. HK-05
0	0	0	0	0	0	0	1	0	0	0	Bacteria	Cyanobacteria		Nostocales	Aphanizomenonaceae	Nodularia	spumigena
0	1	0	0	0	0	1	4	0	0	0	Bacteria	Deinococcus-Thermus	Deinococci	Deinococcales	Deinococcaceae	Deinococcus	gobiensis
1	1	1	1	1	0	1	2	0	0	0	Bacteria	Tenericutes	Mollicutes	Acholeplasmatales	Acholeplasmataceae
0	0	0	0	1	0	0	1	0	0	0	Bacteria	Bacteroidetes	Flavobacteriia	Flavobacteriales	Flavobacteriaceae	Chryseobacterium	gallinarum
0	0	0	0	0	0	0	4	0	0	0	Bacteria	Bacteroidetes	Sphingobacteriia	Sphingobacteriales	Sphingobacteriaceae	Pedobacter	steynii
1	1	0	0	1	0	1	1	0	0	0	Bacteria	Bacteroidetes	Sphingobacteriia	Sphingobacteriales	Sphingobacteriaceae	Anseongella	ginsenosidimutans
0	0	0	1	1	0	0	2	0	0	0	Bacteria	Bacteroidetes	Chitinophagia	Chitinophagales	Chitinophagaceae	Arachidicoccus	sp. BS20
0	0	0	0	1	0	2	1	0	0	0	Bacteria	Bacteroidetes	Cytophagia	Cytophagales	Hymenobacteraceae	Hymenobacter	sp. PAMC 26554
0	0	0	0	0	0	0	2	0	0	0	Bacteria	Bacteroidetes	Cytophagia	Cytophagales	Cytophagaceae	Fibrella	sp. ES10-3-2-2
0	0	0	0	0	0	0	1	0	0	0	Bacteria	Chlorobi	Chlorobia	Chlorobiales	Chlorobiaceae
0	0	0	0	0	0	0	1	0	0	0	Bacteria	Planctomycetes					Planctomycetes bacterium Pan216
0	3	0	0	1	0	0	1	0	0	0	Bacteria	Planctomycetes	Planctomycetia	Pirellulales	Thermoguttaceae	Thermogutta	terrifontis
0	0	2	0	1	0	1	2	0	2	1	Bacteria	Verrucomicrobia	Opitutae	Opitutales	Opitutaceae	Nibricoccus	aquaticus
1	0	0	2	2	0	0	6	0	0	0	Bacteria	Fusobacteria	Fusobacteriia	Fusobacteriales	Leptotrichiaceae	Leptotrichia	sp. oral taxon 498
0	0	0	0	2	0	0	2	0	0	1	Bacteria	Spirochaetes	Spirochaetia	Spirochaetales	Spirochaetaceae	Treponema	phagedenis
0	0	0	0	0	0	0	1	0	0	0	Bacteria	Nitrospirae	Nitrospira	Nitrospirales	Nitrospiraceae	Nitrospira	Candidatus Nitrospira inopinata
0	5	1	0	0	0	0	0	0	0	0	Bacteria	Firmicutes	Bacilli	Lactobacillales	Streptococcaceae
0	0	1	0	0	0	0	0	0	0	0	Bacteria	Firmicutes	Bacilli	Bacillales	Paenibacillaceae	Paenibacillus	lentus
0	0	0	1	0	0	0	0	0	0	0	Bacteria	Firmicutes	Clostridia	Clostridiales	Clostridiales Family XIII. Incertae Sedis		[Eubacterium] minutum
0	1	0	1	0	0	0	0	0	0	0	Bacteria	Cyanobacteria		Chroococcales	Aphanothecaceae	Crocosphaera	subtropica
0	0	0	0	0	0	0	0	0	0	0	Bacteria	Cyanobacteria		Chroococcales	Microcystaceae	Microcystis
2	0	0	0	0	0	0	0	0	0	0	Bacteria	Cyanobacteria		Nostocales	Nostocaceae
0	1	0	0	0	0	0	0	0	0	0	Bacteria	Cyanobacteria		Synechococcales	Synechococcaceae	Synechococcus	sp. RCC307
0	0	0	0	0	0	0	0	0	0	0	Bacteria	Cyanobacteria		Pleurocapsales	Dermocarpellaceae	Stanieria
0	0	0	0	0	0	0	0	0	0	0	Bacteria	Actinobacteria	Actinobacteria	Propionibacteriales	Propionibacteriaceae	Microlunatus	sp. KUDC0627
0	0	0	1	0	0	0	0	0	0	0	Bacteria	Actinobacteria	Actinobacteria	Pseudonocardiales	Pseudonocardiaceae	Saccharothrix	espanaensis
0	0	0	0	0	0	0	0	0	0	0	Bacteria	Actinobacteria	Actinobacteria	Kineosporiales	Kineosporiaceae	Kineococcus	radiotolerans
1	0	0	0	0	0	0	0	0	0	0	Bacteria	Chloroflexi	Ardenticatenia	Ardenticatenales	Ardenticatenaceae	Candidatus Promineofilum	breve
0	6	0	0	0	0	0	0	0	0	0	Bacteria	Proteobacteria	Gammaproteobacteria	Enterobacterales	Erwiniaceae	Mixta	calida
1	6	0	0	0	0	0	0	0	0	0	Bacteria	Proteobacteria	Gammaproteobacteria	Thiotrichales	Piscirickettsiaceae	Methylophaga	frappieri
0	0	0	0	0	0	0	0	0	0	0	Bacteria	Proteobacteria	Gammaproteobacteria	Thiotrichales	Piscirickettsiaceae	Thiomicrorhabdus	aquaedulcis
0	0	0	0	0	0	0	0	0	0	0	Bacteria	Proteobacteria	Gammaproteobacteria	Cellvibrionales	Halieaceae	Sedimenticola	thiotaurini
0	1	0	0	0	0	0	0	0	0	0	Bacteria	Proteobacteria	Gammaproteobacteria	Chromatiales	Ectothiorhodospiraceae	Acidihalobacter
0	0	0	0	0	0	0	0	0	0	0	Bacteria	Proteobacteria	Gammaproteobacteria	Chromatiales	Ectothiorhodospiraceae	Acidihalobacter	prosperus
0	0	0	0	0	0	0	0	0	0	0	Bacteria	Proteobacteria	Gammaproteobacteria	Chromatiales	Woeseiaceae	Thiohalobacter	thiocyanaticus
9	1	0	0	3	0	0	0	0	4	0	Bacteria	Proteobacteria	Gammaproteobacteria	Cellvibrionales	Cellvibrionaceae	Cellvibrio	japonicus
1	0	0	0	0	0	0	0	0	0	0	Bacteria	Proteobacteria	Gammaproteobacteria	Alteromonadales	Pseudoalteromonadaceae	Pseudoalteromonas	donghaensis
1	2	1	0	1	0	1	0	0	0	0	Bacteria	Proteobacteria	Gammaproteobacteria	Alteromonadales	Pseudoalteromonadaceae	Pseudoalteromonas	sp. DL-6
0	0	0	0	0	0	0	0	0	0	0	Bacteria	Proteobacteria	Alphaproteobacteria	Rhizobiales	Hyphomicrobiaceae	Rhodomicrobium	vannielii
1	0	0	0	0	1	1	0	0	0	0	Bacteria	Proteobacteria	Alphaproteobacteria	Rhizobiales	Phyllobacteriaceae	Nitratireductor	basaltis
1	0	1	1	0	0	0	0	0	0	0	Bacteria	Proteobacteria	Alphaproteobacteria	Rhodobacterales	Rhodobacteraceae	Rhodobacter	sphaeroides
0	0	0	0	0	0	0	0	0	0	0	Bacteria	Proteobacteria	Alphaproteobacteria	Rhodobacterales	Rhodobacteraceae	Rhodovulum	sulfidophilum
0	0	0	0	3	0	2	0	0	0	0	Bacteria	Proteobacteria	Alphaproteobacteria	Sphingomonadales	Sphingomonadaceae	Sphingomonas	sp. C33
0	2	0	0	0	0	0	0	0	0	0	Bacteria	Proteobacteria	Alphaproteobacteria	Sphingomonadales	Sphingomonadaceae	Sphingobium	sp. SYK-6
0	0	0	0	0	0	0	0	0	0	0	Bacteria	Proteobacteria	Alphaproteobacteria	Rickettsiales	Candidatus Midichloriaceae	Candidatus Midichloria	mitochondrii
0	1	0	0	0	0	0	0	0	0	1	Bacteria	Proteobacteria	Alphaproteobacteria	Parvularculales	Parvularculaceae	Parvularcula	bermudensis
0	0	0	0	0	0	0	0	0	0	0	Bacteria	Proteobacteria	Betaproteobacteria	Burkholderiales	Comamonadaceae	Variovorax	paradoxus
3	1	1	0	1	0	2	0	0	1	1	Bacteria	Proteobacteria	Betaproteobacteria	Burkholderiales	Burkholderiaceae	Paucibacter	[Polyangium] brachysporum
2	0	0	2	0	0	4	0	0	0	0	Bacteria	Proteobacteria	Deltaproteobacteria	Myxococcales	Archangiaceae	Archangium	gephyra
0	0	0	0	0	0	0	0	0	0	0	Bacteria	Proteobacteria	Deltaproteobacteria	Syntrophobacterales	Syntrophaceae
1	1	1	0	0	0	0	0	0	0	0	Bacteria	Proteobacteria	Deltaproteobacteria	Syntrophobacterales	Syntrophaceae	Desulfomonile	tiedjei
0	0	0	0	0	0	0	0	0	0	0	Bacteria	Bacteroidetes	Bacteroidia	Bacteroidales	Bacteroidaceae	Bacteroides	thetaiotaomicron
0	0	1	0	2	0	0	0	0	2	0	Bacteria	Bacteroidetes	Chitinophagia	Chitinophagales	Chitinophagaceae	Flavisolibacter	tropicus
0	0	0	0	0	0	0	0	0	0	0	Bacteria	Bacteroidetes	Sphingobacteriia	Sphingobacteriales	Sphingobacteriaceae	Sphingobacterium	sp. CZ-2
0	2	0	0	0	0	0	0	0	0	0	Bacteria	Bacteroidetes	Sphingobacteriia	Sphingobacteriales	Sphingobacteriaceae	Mucilaginibacter
0	0	0	0	0	0	0	0	0	0	0	Bacteria	Bacteroidetes	Cytophagia	Cytophagales	Hymenobacteraceae	Rufibacter
0	0	0	0	0	0	0	0	0	0	0	Bacteria	Bacteroidetes	Cytophagia	Cytophagales	Flammeovirgaceae	Flammeovirga
0	0	0	0	0	0	0	0	0	0	0	Bacteria	Planctomycetes	Phycisphaerae	Sedimentisphaerales
0	0	0	0	0	0	0	0	0	0	0	Bacteria	Kiritimatiellaeota					Kiritimatiellaeota bacterium S-5007
0	0	0	0	1	1	0	0	0	1	0	Bacteria	Acidobacteria	Acidobacteriia	Acidobacteriales	Acidobacteriaceae	Acidobacterium	capsulatum
0	1	0	0	0	0	1	0	0	0	0	Bacteria	Calditrichaeota	Calditrichae	Calditrichales	Calditrichaceae	Caldithrix	abyssi
0	1	3	0	0	0	0	0	0	0	0	Bacteria	Proteobacteria	Gammaproteobacteria	Enterobacterales	Yersiniaceae	Serratia	rubidaea
0	0	1	0	1	0	0	0	0	0	0	Bacteria	Proteobacteria	Betaproteobacteria	Neisseriales	Neisseriaceae
0	0	2	0	0	0	0	0	0	0	0	Bacteria	Firmicutes	Bacilli	Bacillales	Paenibacillaceae	Paenibacillus	cellulositrophicus
0	0	1	0	0	0	0	0	0	0	0	Bacteria	Firmicutes	Clostridia	Clostridiales	Lachnospiraceae	Butyrivibrio	proteoclasticus
0	0	1	0	0	0	0	0	0	0	0	Bacteria	Firmicutes	Clostridia	Clostridiales	Clostridiaceae	Candidatus Arthromitus	sp. SFB-rat-Yit
0	0	3	0	0	0	1	0	0	0	0	Bacteria	Firmicutes	Clostridia	Clostridiales	Peptococcaceae	Dehalobacter	restrictus
0	0	1	0	0	0	0	0	0	0	0	Bacteria	Cyanobacteria		Synechococcales	Prochlorotrichaceae	Halomicronema	hongdechloris
0	0	2	0	0	0	0	0	0	0	0	Bacteria	Tenericutes	Mollicutes	Acholeplasmatales	Acholeplasmataceae	Acholeplasma
0	0	2	0	0	0	0	0	0	0	0	Bacteria	Tenericutes	Mollicutes	Acholeplasmatales	Acholeplasmataceae	Acholeplasma	hippikon
0	0	1	0	0	0	0	0	0	0	0	Bacteria	Bacteroidetes	Cytophagia	Cytophagales	Cyclobacteriaceae	Cyclobacterium	marinum
0	0	0	0	2	0	0	0	0	1	0	Bacteria	Firmicutes	Bacilli	Bacillales	Bacillaceae	Geobacillus
0	2	0	2	0	0	0	0	0	1	0	Bacteria	Firmicutes	Bacilli	Bacillales	Paenibacillaceae	Paenibacillus	antarcticus
1	0	0	0	0	0	1	0	0	1	0	Bacteria	Firmicutes	Bacilli	Bacillales	Staphylococcaceae
0	1	0	0	0	0	0	0	0	0	0	Bacteria	Proteobacteria	Alphaproteobacteria	Rhodobacterales	Rhodobacteraceae	Labrenzia
0	1	0	0	2	0	0	0	0	0	0	Bacteria	Proteobacteria	Alphaproteobacteria	Rhizobiales	Beijerinckiaceae	Methylovirgula	ligni
1	0	0	0	0	0	0	0	0	0	0	Bacteria	Proteobacteria	Alphaproteobacteria	Holosporales
0	1	0	1	0	1	1	0	0	0	0	Bacteria	Proteobacteria	Gammaproteobacteria	Enterobacterales	Morganellaceae	Proteus
0	0	0	0	0	0	0	0	0	0	0	Bacteria	Proteobacteria	Gammaproteobacteria	Chromatiales	Chromatiaceae
2	0	0	0	0	0	0	0	0	0	0	Bacteria	Proteobacteria	Gammaproteobacteria	Chromatiales	Ectothiorhodospiraceae	Alkalilimnicola	ehrlichii
0	0	0	0	0	0	0	0	0	0	0	Bacteria	Proteobacteria	Betaproteobacteria	Burkholderiales	Burkholderiaceae	Cupriavidus	metallidurans
0	1	0	0	2	0	0	0	0	0	0	Bacteria	Proteobacteria	Deltaproteobacteria	Desulfuromonadales	Geobacteraceae	Geoalkalibacter	subterraneus
1	0	0	0	0	0	0	0	0	0	1	Bacteria	Proteobacteria	Deltaproteobacteria	Desulfovibrionales	Desulfomicrobiaceae	Desulfomicrobium
0	0	0	0	0	0	0	0	0	0	0	Bacteria	Proteobacteria	Deltaproteobacteria	Syntrophobacterales
0	0	0	0	0	0	0	0	0	0	0	Bacteria	Proteobacteria	Deltaproteobacteria	Bradymonadales
2	1	0	0	1	0	1	0	0	0	0	Bacteria	Bacteroidetes	Flavobacteriia	Flavobacteriales	Flavobacteriaceae	Bergeyella	cardium
2	0	0	0	0	0	0	0	0	0	0	Bacteria	Bacteroidetes	Chitinophagia	Chitinophagales	Chitinophagaceae	Chitinophaga	caeni
0	0	0	0	0	0	0	0	0	0	0	Bacteria	Acidobacteria	Acidobacteriia	Acidobacteriales	Acidobacteriaceae	Acidisarcina	polymorpha
2	0	0	0	0	0	0	0	0	0	0	Bacteria	Firmicutes	Bacilli	Bacillales	Bacillaceae	Geobacillus	genomosp. 3
1	2	0	0	0	0	0	0	0	0	0	Bacteria	Firmicutes	Bacilli	Bacillales	Bacillaceae	Aeribacillus	pallidus
3	1	0	0	1	0	4	0	0	0	0	Bacteria	Firmicutes	Bacilli	Bacillales	Paenibacillaceae	Paenibacillus	graminis
1	0	0	0	0	0	0	0	0	0	0	Bacteria	Firmicutes	Clostridia	Clostridiales	Syntrophomonadaceae
2	0	0	0	0	0	1	0	0	0	0	Bacteria	Actinobacteria	Actinobacteria	Corynebacteriales	Corynebacteriaceae	Corynebacterium	striatum
2	0	0	0	0	0	0	0	0	0	0	Bacteria	Actinobacteria	Actinobacteria	Corynebacteriales	Corynebacteriaceae	Corynebacterium	marinum
2	0	0	0	0	0	0	0	0	0	0	Bacteria	Actinobacteria	Actinobacteria	Corynebacteriales	Corynebacteriaceae	Corynebacterium	renale
1	0	0	0	0	0	0	0	0	0	0	Bacteria	Actinobacteria	Actinobacteria	Corynebacteriales	Corynebacteriaceae	Corynebacterium	pseudotuberculosis
1	1	0	0	1	0	0	0	0	0	0	Bacteria	Actinobacteria	Actinobacteria	Micrococcales	Dermabacteraceae	Dermabacter
2	0	0	0	1	0	0	0	0	0	0	Bacteria	Actinobacteria	Actinobacteria	Streptosporangiales	Nocardiopsaceae	Thermobifida	fusca
1	0	0	0	0	0	0	0	0	0	0	Bacteria	Deinococcus-Thermus	Deinococci	Deinococcales	Deinococcaceae	Deinococcus	radiodurans
1	0	0	0	0	1	0	0	0	0	0	Bacteria	Tenericutes	Mollicutes	Acholeplasmatales	Acholeplasmataceae	Candidatus Phytoplasma
1	0	0	0	0	0	0	0	0	0	0	Bacteria	Proteobacteria	Gammaproteobacteria	Pseudomonadales	Pseudomonadaceae	Pseudomonas	sp. StFLB209
1	0	0	0	0	0	0	0	0	0	0	Bacteria	Proteobacteria	Gammaproteobacteria	Enterobacterales	Enterobacteriaceae	Candidatus Moranella	endobia
1	0	0	0	0	1	0	0	0	0	0	Bacteria	Proteobacteria	Gammaproteobacteria	Xanthomonadales	Xanthomonadaceae	Stenotrophomonas	nitritireducens
5	0	0	0	0	0	0	0	0	0	0	Bacteria	Proteobacteria	Gammaproteobacteria	Oceanospirillales	Oceanospirillaceae
3	1	0	0	0	0	0	0	0	1	0	Bacteria	Proteobacteria	Gammaproteobacteria	Oceanospirillales	Kangiellaceae	Kangiella
1	1	0	0	0	0	0	0	0	0	0	Bacteria	Proteobacteria	Gammaproteobacteria	Cellvibrionales	Halieaceae	Congregibacter	Halieaceae bacterium IMCC3088
2	0	0	0	0	0	0	0	0	0	0	Bacteria	Proteobacteria	Gammaproteobacteria	Cellvibrionales	Cellvibrionaceae	Cellvibrio	sp. PSBB023
1	2	0	0	0	0	0	0	0	0	0	Bacteria	Proteobacteria	Gammaproteobacteria	Cellvibrionales	Cellvibrionaceae	Cellvibrio	sp. KY-GH-1
50	1	0	0	0	0	0	0	0	0	0	Bacteria	Proteobacteria	Gammaproteobacteria	Chromatiales	Thioalkalispiraceae	Sulfurivermis	fontis
1	1	0	0	0	0	0	0	0	0	0	Bacteria	Proteobacteria	Gammaproteobacteria	Chromatiales	Ectothiorhodospiraceae	Spiribacter
16	0	0	0	0	0	2	0	0	1	0	Bacteria	Proteobacteria	Gammaproteobacteria	Methylococcales	Methylococcaceae	Methylocaldum	marinum
2	4	0	0	0	0	0	0	0	1	0	Bacteria	Proteobacteria	Gammaproteobacteria	Methylococcales	Methylococcaceae	Methylomonas
3	0	0	1	0	0	2	0	0	0	0	Bacteria	Proteobacteria	Gammaproteobacteria	Legionellales	Legionellaceae	Legionella	anisa
1	0	0	0	0	0	0	0	0	0	0	Bacteria	Proteobacteria	Gammaproteobacteria	Legionellales	Coxiellaceae	Rickettsiella	Candidatus Rickettsiella viridis
1	2	0	0	0	0	2	0	0	0	0	Bacteria	Proteobacteria	Gammaproteobacteria	Vibrionales	Vibrionaceae	Vibrio	fluvialis
1	0	0	0	0	0	0	0	0	0	0	Bacteria	Proteobacteria	Gammaproteobacteria	Vibrionales	Vibrionaceae	Vibrio	alginolyticus
1	0	0	0	0	0	1	0	0	0	0	Bacteria	Proteobacteria	Gammaproteobacteria	Acidiferrobacterales	Acidiferrobacteraceae
10	1	0	0	0	0	0	0	0	0	0	Bacteria	Proteobacteria	Alphaproteobacteria	Rhodospirillales	Rhodospirillaceae	Candidatus Endolissoclinum	faulkneri
1	0	0	0	0	0	0	0	0	0	0	Bacteria	Proteobacteria	Alphaproteobacteria	Rhodospirillales	Rhodospirillaceae	Niveispirillum	cyanobacteriorum
2	0	0	0	0	0	0	0	0	0	0	Bacteria	Proteobacteria	Alphaproteobacteria	Rhizobiales	Phyllobacteriaceae	Nitratireductor	sp. SY7
2	0	0	0	3	0	0	0	0	0	0	Bacteria	Proteobacteria	Alphaproteobacteria	Rhizobiales	Rhodobiaceae	Candidatus Phaeomarinobacter	ectocarpi
1	0	0	0	0	0	1	0	0	0	0	Bacteria	Proteobacteria	Betaproteobacteria	Burkholderiales	Burkholderiaceae	Pandoraea
2	0	0	0	0	0	0	0	0	0	0	Bacteria	Proteobacteria	Betaproteobacteria	Nitrosomonadales	Nitrosomonadaceae	Nitrosomonas	europaea
3	0	0	0	0	0	0	0	0	0	0	Bacteria	Proteobacteria	Deltaproteobacteria	Desulfovibrionales	Desulfovibrionaceae	Desulfocurvibacter	africanus
2	0	0	0	0	0	0	0	0	0	0	Bacteria	Proteobacteria	Deltaproteobacteria	Desulfarculales	Desulfarculaceae	Desulfarculus	baarsii
1	0	0	0	0	0	0	0	0	0	0	Bacteria	Bacteroidetes	Flavobacteriia	Flavobacteriales	Flavobacteriaceae	Empedobacter	brevis
1	0	0	0	0	0	0	0	0	0	0	Bacteria	Planctomycetes					Planctomycetes bacterium Mal65
8	0	0	0	2	0	2	0	0	0	0	Bacteria	Planctomycetes	Planctomycetia	Planctomycetales	Planctomycetaceae	Planctopirus
0	0	0	0	0	0	0	0	0	0	0	Bacteria	Firmicutes	Bacilli	Bacillales	Bacillaceae	Bacillus	coagulans
0	0	0	0	0	0	0	0	0	0	0	Bacteria	Firmicutes	Bacilli	Bacillales	Bacillaceae	Amphibacillus	xylanus
0	0	0	0	0	0	0	0	0	0	0	Bacteria	Firmicutes	Bacilli	Bacillales	Staphylococcaceae	Staphylococcus	kloosii
0	0	0	0	0	0	0	0	0	0	0	Bacteria	Firmicutes	Bacilli	Bacillales	Planococcaceae	Planococcus
0	0	0	0	0	0	0	0	0	0	0	Bacteria	Firmicutes	Bacilli	Lactobacillales	Carnobacteriaceae
0	0	0	0	1	0	0	0	0	0	0	Bacteria	Firmicutes	Clostridia	Clostridiales	Clostridiaceae	Clostridium	formicaceticum
0	0	0	0	1	0	0	0	0	0	0	Bacteria	Firmicutes	Limnochordia	Limnochordales	Limnochordaceae	Limnochorda	pilosa
0	0	0	0	1	0	0	0	0	1	0	Bacteria	Actinobacteria	Actinobacteria	Corynebacteriales	Mycobacteriaceae	Mycolicibacterium	chitae
0	0	0	0	0	0	0	0	0	0	0	Bacteria	Actinobacteria	Actinobacteria	Streptomycetales	Streptomycetaceae	Streptomyces	sp. NHF165
0	0	0	0	0	0	0	0	0	0	0	Bacteria	Actinobacteria	Actinobacteria	Micrococcales	Microbacteriaceae	Aurantimicrobium
0	0	0	0	0	0	1	0	0	0	0	Bacteria	Actinobacteria	Actinobacteria	Pseudonocardiales	Pseudonocardiaceae	Amycolatopsis
0	0	0	0	0	0	0	0	0	0	0	Bacteria	Actinobacteria	Actinobacteria	Actinomycetales	Actinomycetaceae	Flaviflexus	salsibiostraticola
0	0	0	0	0	0	0	0	0	0	0	Bacteria	Actinobacteria	Actinobacteria	Streptosporangiales	Nocardiopsaceae
0	0	0	0	0	0	0	0	0	0	0	Bacteria	Actinobacteria	Actinobacteria	Streptosporangiales	Nocardiopsaceae	Nocardiopsis
0	0	0	0	0	1	3	0	0	0	0	Bacteria	Actinobacteria	Actinobacteria	Streptosporangiales	Nocardiopsaceae	Nocardiopsis	dassonvillei
0	0	0	0	0	0	0	0	0	0	0	Bacteria	Actinobacteria	Actinobacteria	Streptosporangiales	Nocardiopsaceae	Nocardiopsis	gilva
0	0	0	0	0	0	0	0	0	0	0	Bacteria	Actinobacteria	Actinobacteria	Streptosporangiales	Nocardiopsaceae	Streptomonospora	sp. M2
0	0	0	0	0	0	0	0	0	0	0	Bacteria	Cyanobacteria		Nostocales	Rivulariaceae	Microchaete	diplosiphon
0	0	0	0	0	0	0	0	0	0	0	Bacteria	Proteobacteria	Alphaproteobacteria	Rhodobacterales	Rhodobacteraceae	Paracoccus	contaminans
0	1	0	0	0	0	0	0	0	0	0	Bacteria	Proteobacteria	Alphaproteobacteria	Rhodobacterales	Rhodobacteraceae	Roseovarius
0	0	0	0	0	0	0	0	0	0	0	Bacteria	Proteobacteria	Alphaproteobacteria	Sphingomonadales	Sphingomonadaceae	Sphingobium	sp. TKS
0	3	0	0	0	0	0	0	0	0	0	Bacteria	Proteobacteria	Alphaproteobacteria	Rhizobiales	Methylobacteriaceae	Methylobacterium	radiotolerans
0	0	0	1	0	0	0	0	0	0	0	Bacteria	Proteobacteria	Alphaproteobacteria	Rhizobiales	Hyphomicrobiaceae	Maritalea	myrionectae
0	0	0	0	0	0	1	0	0	0	0	Bacteria	Proteobacteria	Alphaproteobacteria	Rickettsiales	Anaplasmataceae	Wolbachia
0	0	0	0	0	0	0	0	0	0	0	Bacteria	Proteobacteria	Gammaproteobacteria	Pseudomonadales	Moraxellaceae	Acinetobacter	sp. LoGeW2-3
0	0	0	0	0	0	0	0	0	0	0	Bacteria	Proteobacteria	Gammaproteobacteria	Enterobacterales	Enterobacteriaceae	Kosakonia
0	0	0	0	0	0	0	0	0	0	0	Bacteria	Proteobacteria	Gammaproteobacteria	Enterobacterales	Enterobacteriaceae	Izhakiella	sp. KSNA2
0	0	0	0	0	0	0	0	0	0	0	Bacteria	Proteobacteria	Gammaproteobacteria	Enterobacterales	Yersiniaceae	Yersinia	enterocolitica
0	0	0	0	0	0	0	0	0	0	0	Bacteria	Proteobacteria	Gammaproteobacteria	Enterobacterales	Yersiniaceae	Rahnella
0	0	0	0	0	0	0	0	0	0	0	Bacteria	Proteobacteria	Gammaproteobacteria	Enterobacterales	Morganellaceae	Providencia	rettgeri
0	0	0	0	0	0	0	0	0	0	0	Bacteria	Proteobacteria	Gammaproteobacteria	Enterobacterales	Pectobacteriaceae	Pectobacterium	brasiliense
0	2	0	0	0	0	0	0	0	0	0	Bacteria	Proteobacteria	Gammaproteobacteria	Xanthomonadales	Rhodanobacteraceae	Frateuria	aurantia
0	0	0	0	0	0	0	0	0	0	0	Bacteria	Proteobacteria	Gammaproteobacteria	Oceanospirillales	Halomonadaceae	Halomonas	hydrothermalis
0	0	0	0	0	0	0	0	0	0	0	Bacteria	Proteobacteria	Gammaproteobacteria	Oceanospirillales	Halomonadaceae	Kushneria	sp. YCWA18
0	0	0	0	0	0	0	0	0	0	0	Bacteria	Proteobacteria	Gammaproteobacteria	Vibrionales	Vibrionaceae	Vibrio	cincinnatiensis
0	0	0	0	0	0	0	0	0	0	0	Bacteria	Proteobacteria	Betaproteobacteria	Burkholderiales	Alcaligenaceae	Bordetella
0	1	0	0	0	0	0	0	0	0	0	Bacteria	Proteobacteria	Deltaproteobacteria	Desulfobacterales	Desulfobacteraceae	Desulfobacter
0	0	0	0	0	0	0	0	0	0	0	Bacteria	Proteobacteria	Epsilonproteobacteria	Campylobacterales	Campylobacteraceae	Arcobacter	cibarius
0	0	0	0	0	0	0	0	0	0	0	Bacteria	Bacteroidetes	Flavobacteriia	Flavobacteriales	Flavobacteriaceae	Muriicola	sp. MMS17-SY002
0	0	0	0	1	0	0	0	0	0	0	Bacteria	Acidobacteria	Acidobacteriia	Acidobacteriales	Acidobacteriaceae	Terriglobus	roseus
0	0	0	0	0	0	3	0	0	0	0	Bacteria	Thermotogae	Thermotogae	Thermotogales	Fervidobacteriaceae
0	1	0	0	0	0	0	0	0	1	0	Bacteria	Proteobacteria	Gammaproteobacteria	Pseudomonadales	Pseudomonadaceae	Pseudomonas	fluorescens
0	0	0	0	0	0	0	0	0	0	0	Bacteria	Bacteroidetes	Flavobacteriia	Flavobacteriales	Flavobacteriaceae	Chryseobacterium	camelliae
0	0	0	0	0	0	0	0	0	0	0	Bacteria	Bacteroidetes	Cytophagia	Cytophagales	Cytophagaceae	Spirosoma
0	0	0	0	0	1	0	0	0	0	0	Bacteria	Firmicutes	Clostridia	Clostridiales	Ruminococcaceae	Ruminococcus
0	0	0	0	0	0	0	0	0	0	0	Bacteria	Firmicutes	Bacilli	Lactobacillales	Streptococcaceae	Lactococcus	piscium
0	0	0	0	1	0	0	0	0	0	0	Bacteria	Firmicutes	Bacilli	Bacillales	Paenibacillaceae	Brevibacillus	laterosporus
0	0	0	0	0	0	0	0	0	0	0	Bacteria	Actinobacteria	Coriobacteriia	Eggerthellales	Eggerthellaceae	Gordonibacter
0	0	0	0	1	0	0	0	0	0	0	Bacteria	Actinobacteria	Coriobacteriia	Eggerthellales	Eggerthellaceae	Gordonibacter	pamelaeae
0	1	0	1	0	0	0	0	0	0	0	Bacteria	Proteobacteria	Gammaproteobacteria	Pseudomonadales	Pseudomonadaceae	Oblitimonas	alkaliphila
0	0	0	0	0	0	3	0	0	0	0	Bacteria	Proteobacteria	Alphaproteobacteria	Rickettsiales		Candidatus Puniceispirillum	marinum
0	0	0	0	0	0	0	0	0	2	1	Bacteria	Firmicutes	Bacilli	Bacillales	Paenibacillaceae	Aneurinibacillus	sp. XH2
0	0	0	0	2	0	0	0	0	2	2	Bacteria	Firmicutes	Erysipelotrichia	Erysipelotrichales	Erysipelotrichaceae	Erysipelothrix	rhusiopathiae
0	0	0	0	1	0	0	0	0	0	1	Bacteria	Bacteroidetes	Cytophagia	Cytophagales	Hymenobacteraceae	Hymenobacter	sp. BRD72
0	0	0	0	0	0	0	0	0	0	0	Bacteria	Firmicutes	Bacilli	Bacillales	Bacillaceae	Parageobacillus	thermoglucosidasius
0	0	0	0	0	0	0	0	0	0	0	Bacteria	Firmicutes	Bacilli	Bacillales	Staphylococcaceae	Staphylococcus	haemolyticus
0	0	0	0	0	0	0	0	0	0	0	Bacteria	Firmicutes	Negativicutes	Selenomonadales	Selenomonadaceae	Selenomonas	sp. oral taxon 478
0	0	0	0	0	0	0	0	0	0	0	Bacteria	Actinobacteria	Coriobacteriia	Coriobacteriales	Atopobiaceae	Olsenella	sp. oral taxon 807
0	0	0	0	0	0	0	0	0	0	0	Bacteria	Chloroflexi	Dehalococcoidia			Dehalogenimonas	lykanthroporepellens
0	0	0	0	0	0	0	0	0	0	0	Bacteria	Deinococcus-Thermus	Deinococci	Thermales	Thermaceae	Meiothermus	silvanus
0	0	0	0	0	0	0	0	0	0	0	Bacteria	Bacteroidetes	Bacteroidia	Bacteroidales	Muribaculaceae
0	0	0	0	0	0	0	0	0	0	0	Bacteria	Proteobacteria	Gammaproteobacteria	Enterobacterales	Enterobacteriaceae	Salmonella	bongori
0	0	0	0	0	0	0	0	0	0	0	Bacteria	Proteobacteria	Gammaproteobacteria	Oceanospirillales	Halomonadaceae	Kushneria	konosiri
0	1	0	0	2	0	0	0	0	0	0	Bacteria	Proteobacteria	Gammaproteobacteria	Oceanospirillales	Saccharospirillaceae	Saccharospirillum	mangrovi
0	0	0	0	0	0	0	0	0	0	0	Bacteria	Proteobacteria	Gammaproteobacteria	Thiotrichales	Piscirickettsiaceae	Thiomicrospira	cyclica
0	0	0	0	0	0	0	0	0	0	0	Bacteria	Proteobacteria	Gammaproteobacteria	Vibrionales	Vibrionaceae	Vibrio	navarrensis
0	0	0	0	0	0	0	0	0	0	0	Bacteria	Proteobacteria	Gammaproteobacteria	Vibrionales	Vibrionaceae	Paraphotobacterium	marinum
0	0	0	0	0	0	0	0	0	0	0	Bacteria	Proteobacteria	Gammaproteobacteria	Salinisphaerales	Salinisphaeraceae	Salinisphaera	sp. LB1
0	0	0	0	0	0	0	0	0	0	0	Bacteria	Fusobacteria	Fusobacteriia	Fusobacteriales	Leptotrichiaceae	Leptotrichia	sp. oral taxon 847
0	1	0	0	0	0	0	0	0	0	0	Bacteria	Candidatus Saccharibacteria				Vampirococcus	sp. LiM
0	0	0	0	0	0	0	0	0	0	0	Bacteria	Spirochaetes	Spirochaetia	Leptospirales	Leptospiraceae	Leptospira	mayottensis
0	0	0	1	0	0	0	0	0	0	0	Bacteria	Firmicutes	Bacilli	Bacillales	Planococcaceae	Kurthia	zopfii
0	2	0	1	0	0	0	0	0	0	0	Bacteria	Actinobacteria	Actinobacteria	Corynebacteriales	Tsukamurellaceae	Tsukamurella	tyrosinosolvens
0	0	0	1	0	0	0	0	0	0	0	Bacteria	Proteobacteria	Alphaproteobacteria	Rickettsiales	Anaplasmataceae
0	1	0	1	0	0	0	0	0	0	0	Bacteria	Proteobacteria	Gammaproteobacteria	Alteromonadales	Shewanellaceae	Shewanella	amazonensis
0	0	0	1	0	0	0	0	0	0	0	Bacteria	Proteobacteria	Deltaproteobacteria	Desulfovibrionales	Desulfovibrionaceae	Desulfovibrio	gigas
0	0	0	1	0	0	0	0	0	0	0	Bacteria	Bacteroidetes	Bacteroidia	Bacteroidales	Tannerellaceae	Tannerella	sp. oral taxon HOT-286
0	0	0	1	0	0	0	0	0	0	0	Bacteria	Bacteroidetes	Chitinophagia	Chitinophagales	Chitinophagaceae	Arachidicoccus	ginsenosidivorans
0	0	0	1	0	0	0	0	0	0	0	Bacteria	Verrucomicrobia	Methylacidiphilae	Methylacidiphilales	Methylacidiphilaceae	Methylacidiphilum
0	0	0	0	0	1	0	0	0	0	0	Bacteria	Actinobacteria	Actinobacteria	Micromonosporales	Micromonosporaceae	Plantactinospora	sp. KBS50
0	0	0	0	0	1	0	0	0	0	0	Bacteria	Actinobacteria	Actinobacteria	Actinomycetales	Actinomycetaceae	Actinomyces	sp. oral taxon 848
0	1	0	0	0	1	0	0	0	0	0	Bacteria	Proteobacteria	Gammaproteobacteria	Legionellales	Coxiellaceae	Coxiella
0	0	0	0	0	1	0	0	0	0	0	Bacteria	Proteobacteria	Betaproteobacteria	Burkholderiales	Burkholderiaceae	Polynucleobacter	necessarius
0	0	0	0	0	0	3	0	0	0	0	Bacteria	Firmicutes	Bacilli	Bacillales	Planococcaceae	Paenisporosarcina	antarctica
0	0	0	0	0	0	1	0	0	0	0	Bacteria	Actinobacteria	Actinobacteria	Propionibacteriales	Nocardioidaceae	Nocardioides	sp. CF8
0	1	0	0	0	0	1	0	0	0	0	Bacteria	Cyanobacteria		Synechococcales	Leptolyngbyaceae	Leptolyngbya	boryana
0	0	0	0	0	0	1	0	0	0	0	Bacteria	Cyanobacteria		Nostocales	Nostocaceae	Trichormus	variabilis
0	0	0	0	0	0	1	0	0	0	0	Bacteria	Chloroflexi	Anaerolineae	Anaerolineales	Anaerolineaceae	Pelolinea	Anaerolineaceae bacterium oral taxon 439
0	0	0	0	0	0	1	0	0	0	0	Bacteria	Chloroflexi	Dehalococcoidia			Dehalogenimonas	formicexedens
0	0	0	0	0	0	1	0	0	0	0	Bacteria	Proteobacteria	Alphaproteobacteria	Rhodospirillales	Rhodospirillaceae	Thalassospira	marina
0	0	0	0	0	0	2	0	0	0	0	Bacteria	Proteobacteria	Alphaproteobacteria	Rhodobacterales	Rhodobacteraceae	Yangia
0	0	0	0	0	0	1	0	0	0	0	Bacteria	Proteobacteria	Alphaproteobacteria	Pelagibacterales
0	0	0	0	0	0	1	0	0	0	0	Bacteria	Proteobacteria	Gammaproteobacteria	Pseudomonadales	Pseudomonadaceae	Pseudomonas	sp. ACM7
0	0	0	0	0	0	3	0	0	0	0	Bacteria	Proteobacteria	Gammaproteobacteria	Pseudomonadales	Pseudomonadaceae	Pseudomonas	synxantha
0	0	0	0	0	0	2	0	0	0	0	Bacteria	Proteobacteria	Gammaproteobacteria	Thiotrichales	Piscirickettsiaceae	Thiomicrorhabdus
0	0	0	0	0	0	1	0	0	0	0	Bacteria	Proteobacteria	Betaproteobacteria	Burkholderiales	Comamonadaceae	Hylemonella	gracilis
0	0	0	0	0	0	1	0	0	0	0	Bacteria	Proteobacteria	Betaproteobacteria	Burkholderiales	Alcaligenaceae	Paenalcaligenes	hominis
0	0	0	0	2	0	1	0	0	0	0	Bacteria	Bacteroidetes	Cytophagia	Cytophagales	Hymenobacteraceae	Hymenobacter	sedentarius
0	1	0	0	0	0	0	0	0	0	0	Bacteria	Cyanobacteria		Synechococcales	Synechococcaceae	Synechococcus	sp. KORDI-49
0	1	0	0	0	0	0	0	0	0	0	Bacteria	Firmicutes	Bacilli	Lactobacillales	Enterococcaceae	Vagococcus	penaei
0	0	0	0	0	0	0	0	0	0	0	Bacteria	Firmicutes	Clostridia	Clostridiales	Syntrophomonadaceae	Syntrophomonas	wolfei
0	0	0	0	0	0	0	0	0	0	0	Bacteria	Actinobacteria	Actinobacteria	Micrococcales	Intrasporangiaceae	Arsenicicoccus	sp. oral taxon 190
0	0	0	0	0	0	0	0	0	0	0	Bacteria	Actinobacteria	Actinobacteria	Pseudonocardiales	Pseudonocardiaceae	Pseudonocardia	sp. AL041005-10
0	0	0	0	0	0	0	0	0	0	0	Bacteria	Actinobacteria	Actinobacteria	Nakamurellales	Nakamurellaceae	Nakamurella	panacisegetis
0	1	0	0	0	0	0	0	0	0	0	Bacteria	Chloroflexi	Dehalococcoidia			Dehalogenimonas
0	0	0	0	0	0	0	0	0	0	0	Bacteria	Proteobacteria	Alphaproteobacteria	Rhodospirillales	Acetobacteraceae	Parasaccharibacter	apium
0	2	0	0	0	0	0	0	0	0	0	Bacteria	Proteobacteria	Alphaproteobacteria	Rhodobacterales	Rhodobacteraceae	Pseudovibrio	sp. FO-BEG1
0	0	0	0	0	0	0	0	0	0	0	Bacteria	Proteobacteria	Alphaproteobacteria	Rhodobacterales	Rhodobacteraceae	Leisingera	sp. NJS204
0	0	0	0	0	0	0	0	0	0	0	Bacteria	Proteobacteria	Alphaproteobacteria	Rhodobacterales	Rhodobacteraceae	Ketogulonicigenium	robustum
0	0	0	0	0	0	0	0	0	0	0	Bacteria	Proteobacteria	Alphaproteobacteria	Sphingomonadales	Erythrobacteraceae	Erythrobacter	sp. HKB08
0	0	0	0	0	0	0	0	0	0	0	Bacteria	Proteobacteria	Gammaproteobacteria	Oceanospirillales	Halomonadaceae	Halomonas	sp. JS92-SW72
0	0	0	0	0	0	0	0	0	0	0	Bacteria	Proteobacteria	Gammaproteobacteria	Oceanospirillales	Oceanospirillaceae	Marinomonas	primoryensis
0	0	0	0	0	0	0	0	0	0	0	Bacteria	Proteobacteria	Gammaproteobacteria	Pseudomonadales	Pseudomonadaceae	Pseudomonas	sp. S-6-2
0	0	0	0	0	0	0	0	0	0	0	Bacteria	Proteobacteria	Gammaproteobacteria	Cellvibrionales	Cellvibrionaceae
0	0	0	0	0	0	0	0	0	0	0	Bacteria	Proteobacteria	Gammaproteobacteria	Cellvibrionales	Halieaceae	Halioglobus	japonicus
0	0	0	0	0	0	0	0	0	0	0	Bacteria	Proteobacteria	Gammaproteobacteria	Alteromonadales	Alteromonadaceae	Marinobacter	fonticola
0	0	0	0	0	0	0	0	0	0	0	Bacteria	Proteobacteria	Gammaproteobacteria	Thiotrichales	Piscirickettsiaceae
0	0	0	0	0	0	0	0	0	0	0	Bacteria	Proteobacteria	Gammaproteobacteria	Legionellales	Legionellaceae	Legionella	israelensis
0	0	0	0	0	0	0	0	0	0	0	Bacteria	Proteobacteria	Gammaproteobacteria	Acidiferrobacterales	Acidiferrobacteraceae	Acidiferrobacter	sp. SPIII_3
0	0	0	0	0	0	0	0	0	0	0	Bacteria	Proteobacteria	Betaproteobacteria	Burkholderiales	Burkholderiaceae	Polynucleobacter
0	0	0	0	0	0	0	0	0	0	0	Bacteria	Proteobacteria	Betaproteobacteria	Burkholderiales	Burkholderiaceae	Polynucleobacter	acidiphobus
0	0	0	0	0	0	0	0	0	0	0	Bacteria	Proteobacteria	Betaproteobacteria	Burkholderiales	Alcaligenaceae	Alcaligenes
0	0	0	0	0	0	0	0	0	0	0	Bacteria	Proteobacteria	Betaproteobacteria	Burkholderiales	Alcaligenaceae	Pigmentiphaga	aceris
0	0	0	0	0	0	0	0	0	0	0	Bacteria	Proteobacteria	Betaproteobacteria	Nitrosomonadales	Methylophilaceae	Methylotenera	mobilis
0	1	0	0	0	0	0	0	0	0	0	Bacteria	Proteobacteria	Epsilonproteobacteria	Campylobacterales	Campylobacteraceae	Sulfurospirillum	barnesii
0	0	0	0	0	0	0	0	0	0	0	Bacteria	Planctomycetes	Planctomycetia	Planctomycetales
0	0	0	0	0	0	0	0	0	0	0	Bacteria	Chlamydiae	Chlamydiia	Parachlamydiales	Waddliaceae	Waddlia	chondrophila
0	0	0	0	0	0	0	0	0	0	0	Bacteria	Bacteroidetes	Flavobacteriia	Flavobacteriales	Flavobacteriaceae	Arenibacter	algicola
0	0	0	0	0	0	0	0	0	0	0	Bacteria	Bacteroidetes	Cytophagia	Cytophagales	Cytophagaceae	Arcticibacterium	luteifluviistationis
0	0	0	0	0	0	0	0	0	0	0	Bacteria	Bacteroidetes	Cytophagia	Cytophagales	Bernardetiaceae	Bernardetia	litoralis
0	0	0	0	0	0	0	0	0	0	0	Bacteria	Fusobacteria	Fusobacteriia	Fusobacteriales	Fusobacteriaceae	Fusobacterium	necrophorum
0	0	0	0	0	0	0	0	0	0	0	Bacteria	Thermotogae	Thermotogae	Kosmotogales	Kosmotogaceae	Mesotoga	prima
0	0	0	0	0	0	0	0	0	0	0	Bacteria	Firmicutes	Bacilli	Lactobacillales	Enterococcaceae	Enterococcus	faecium
0	0	0	0	0	0	0	0	0	0	0	Bacteria	Firmicutes	Clostridia	Clostridiales	Hungateiclostridiaceae	Hungateiclostridium	clariflavum
0	0	0	0	0	0	0	0	0	0	0	Bacteria	Firmicutes	Erysipelotrichia	Erysipelotrichales	Erysipelotrichaceae	Erysipelothrix
0	0	0	0	0	0	0	0	0	0	0	Bacteria	Actinobacteria	Actinobacteria	Corynebacteriales	Corynebacteriaceae	Corynebacterium	nuruki
0	0	0	0	0	0	0	0	0	0	0	Bacteria	Actinobacteria	Actinobacteria	Corynebacteriales	Corynebacteriaceae	Corynebacterium	riegelii
0	0	0	0	0	0	0	0	0	0	0	Bacteria	Actinobacteria	Actinobacteria	Micromonosporales	Micromonosporaceae	Plantactinospora	sp. BB1
0	0	0	0	0	0	0	0	0	0	0	Bacteria	Actinobacteria	Actinobacteria	Jiangellales	Jiangellaceae	Jiangella
0	2	0	0	0	0	0	0	0	0	0	Bacteria	Proteobacteria	Alphaproteobacteria	Sphingomonadales	Sphingomonadaceae	Sphingomonas	sp. MM-1
0	0	0	0	0	0	0	0	0	0	0	Bacteria	Proteobacteria	Alphaproteobacteria	Rhizobiales	Methylocystaceae	Methylocystis	rosea
0	0	0	0	0	0	0	0	0	0	0	Bacteria	Proteobacteria	Gammaproteobacteria	Enterobacterales	Enterobacteriaceae	Escherichia	Enterobacteriaceae bacterium ENNIH2
0	0	0	0	0	0	0	0	0	0	0	Bacteria	Proteobacteria	Gammaproteobacteria	Enterobacterales	Erwiniaceae	Buchnera	aphidicola
0	0	0	0	0	0	0	0	0	0	0	Bacteria	Proteobacteria	Gammaproteobacteria	Pseudomonadales	Pseudomonadaceae	Pseudomonas	yamanorum
0	0	0	0	0	0	0	0	0	0	0	Bacteria	Proteobacteria	Gammaproteobacteria	Alteromonadales	Shewanellaceae	Shewanella	sp. MR-4
0	0	0	0	0	0	0	0	0	0	0	Bacteria	Proteobacteria	Gammaproteobacteria	Thiotrichales	Francisellaceae	Francisella	persica
0	0	0	0	0	0	0	0	0	0	0	Bacteria	Proteobacteria	Gammaproteobacteria	Legionellales
0	0	0	0	0	0	0	0	0	0	0	Bacteria	Proteobacteria	Gammaproteobacteria	Methylococcales	Methylococcaceae	Methylovulum	psychrotolerans
0	0	0	0	0	0	0	0	0	0	0	Bacteria	Proteobacteria	Betaproteobacteria	Neisseriales	Chromobacteriaceae
0	0	0	0	0	0	0	0	0	0	0	Bacteria	Proteobacteria	Betaproteobacteria	Nitrosomonadales	Sterolibacteriaceae	Sterolibacterium	denitrificans
0	0	0	0	0	0	0	0	0	0	0	Bacteria	Proteobacteria	Epsilonproteobacteria	Campylobacterales	Campylobacteraceae	Arcobacter	suis
0	0	0	0	0	0	0	0	0	0	0	Bacteria	Bacteroidetes	Cytophagia	Cytophagales	Cytophagaceae	Runella	sp. SP2
0	2	0	0	0	0	0	0	0	0	0	Bacteria	Proteobacteria	Gammaproteobacteria	Enterobacterales	Enterobacteriaceae	Gibbsiella	quercinecans
0	1	0	0	0	0	0	0	0	0	0	Bacteria	Proteobacteria	Gammaproteobacteria	Oceanospirillales	Litoricolaceae	Litoricola	lipolytica
0	1	0	0	0	0	0	0	0	0	0	Bacteria	Proteobacteria	Gammaproteobacteria	Cellvibrionales	Microbulbiferaceae	Microbulbifer
0	1	0	0	0	0	0	0	0	0	0	Bacteria	Proteobacteria	Alphaproteobacteria	Rhodobacterales	Rhodobacteraceae	Rhodobacter
0	2	0	0	0	0	0	0	0	0	0	Bacteria	Proteobacteria	Alphaproteobacteria	Pelagibacterales	Pelagibacteraceae	Candidatus Pelagibacter
0	1	0	0	0	0	0	0	0	0	0	Bacteria	Proteobacteria	Deltaproteobacteria	Desulfobacterales	Desulfobacteraceae	Desulfococcus
0	1	0	0	0	0	0	0	0	0	0	Bacteria	Firmicutes	Bacilli	Bacillales	Bacillaceae	Salicibibacter	halophilus
0	1	0	0	0	0	0	0	0	0	0	Bacteria	Cyanobacteria		Nostocales	Nostocaceae	Nostoc	piscinale
0	1	0	0	0	0	0	0	0	2	0	Bacteria	Actinobacteria	Actinobacteria	Micromonosporales	Micromonosporaceae	Actinoplanes	missouriensis
0	0	0	0	0	0	0	0	0	0	0	Bacteria	Proteobacteria	Gammaproteobacteria	Xanthomonadales	Xanthomonadaceae	Xanthomonas	citri
0	0	0	0	0	0	0	0	0	0	0	Bacteria	Firmicutes	Bacilli	Bacillales	Paenibacillaceae	Saccharibacillus	brassicae
0	0	0	0	0	0	0	0	0	0	0	Bacteria	Firmicutes	Negativicutes	Selenomonadales	Selenomonadaceae	Selenomonas	sp. oral taxon 136
0	0	0	0	0	0	0	0	0	0	0	Bacteria	Deinococcus-Thermus	Deinococci	Deinococcales	Deinococcaceae	Deinococcus	peraridilitoris
0	0	0	0	0	0	0	0	0	1	0	Bacteria	Firmicutes	Bacilli	Bacillales	Paenibacillaceae	Paenibacillus	sp. BIHB4019
0	0	0	0	0	0	0	0	0	1	0	Bacteria	Proteobacteria	Deltaproteobacteria	Desulfovibrionales	Desulfovibrionaceae	Lawsonia	intracellularis
0	0	0	0	1	0	0	0	0	0	0	Bacteria	Proteobacteria	Gammaproteobacteria	Chromatiales	Chromatiaceae	Nitrosococcus
0	0	0	0	1	0	0	0	0	0	0	Bacteria	Proteobacteria	Betaproteobacteria	Burkholderiales	Comamonadaceae	Comamonas	terrigena
0	0	0	0	1	0	0	0	0	0	0	Bacteria	Proteobacteria	Deltaproteobacteria	Desulfovibrionales	Desulfovibrionaceae	Desulfovibrio	fairfieldensis
0	0	0	0	1	0	0	0	0	0	0	Bacteria	Firmicutes	Bacilli	Bacillales	Bacillaceae	Bacillus	sp. OxB-1
0	0	0	0	2	0	0	0	0	0	0	Bacteria	Firmicutes	Bacilli	Bacillales	Paenibacillaceae	Paenibacillus	swuensis
0	0	0	0	1	0	0	0	0	0	0	Bacteria	Firmicutes	Bacilli	Lactobacillales	Enterococcaceae	Enterococcus	cecorum
0	0	0	0	1	0	0	0	0	0	0	Bacteria	Firmicutes	Bacilli	Lactobacillales	Enterococcaceae	Tetragenococcus	osmophilus
0	0	0	0	2	0	0	0	0	0	0	Bacteria	Actinobacteria	Coriobacteriia	Eggerthellales	Eggerthellaceae	Slackia	heliotrinireducens
0	0	0	0	1	0	0	0	0	0	0	Bacteria	Cyanobacteria		Synechococcales	Synechococcaceae	Synechococcus
0	0	0	0	1	0	0	0	0	0	0	Bacteria	Tenericutes	Mollicutes	Mycoplasmatales	Mycoplasmataceae	Candidatus Hepatoplasma	crinochetorum
0	0	0	0	0	0	0	0	0	0	0	Bacteria	Firmicutes	Clostridia	Clostridiales	Clostridiaceae	Caloramator	sp. E03
0	0	0	0	0	0	0	0	0	0	0	Bacteria	Proteobacteria	Gammaproteobacteria	Cellvibrionales	Cellvibrionaceae	Simiduia	agarivorans
0	0	0	0	0	0	0	0	0	0	0	Bacteria	Proteobacteria	Alphaproteobacteria	Rhizobiales	Methylocystaceae
