# Supplementary material for: Bacteriome of Moist Smokeless Tobacco Products Consumed in India With Emphasis on the Predictive Functional Potential
Source: Front Microbiol. 2021 Dec 24;12:784841. doi: 10.3389/fmicb.2021.784841 (PMC8740325; doi:10.3389/fmicb.2021.784841)
Supplement: Supplementary Table 4 — Core microbiome values. [file Table_4.xlsx]

## Sheet: core_microbiome
	Prevelance
Prevotella	1
Bacillus	1
Acinetobacter	1
Paracoccus	0.666667
Lactobacillus	0.666667
Flavobacterium	0.666667
Bacteroides	0.666667
Acetobacter	0.666667
Weissella	0.333333
Tepidiforma	0.333333
Streptococcus	0.333333
Staphylococcus	0.333333
Sphingomonas	0.333333
Sphingobacterium	0.333333
Sorangium	0.333333
Pseudomonas	0.333333
Pediococcus	0.333333
Mycobacterium	0.333333
Leuconostoc	0.333333
Lactococcus	0.333333
Chryseolinea	0.333333
Brevefilum	0.333333
Xanthomonas	0
Vibrio	0
Verrucomicrobium	0
Veillonella	0
Turicibacter	0
Tumebacillus	0
Trueperella	0
Treponema	0
Tannerella	0
Tabrizicola	0
Sutterella	0
Sulfuritortus	0
Streptosporangium	0
Streptomyces	0
Steroidobacter	0
Stenotrophomonas	0
Sphingosinicella	0
Sphingorhabdus	0
Sphingopyxis	0
Sphingobium	0
Sphaerotilus	0
Sphaerobacter	0
Solitalea	0
Solibacillus	0
Simkania	0
Serratia	0
Ruminococcus	0
Rubrobacter	0
Rubinisphaera	0
Rothia	0
Roseiflexus	0
Rhodoplanes	0
Rhodococcus	0
Rhizobium	0
Rathayibacter	0
Ralstonia	0
Psychrobacter	0
Psychrobacillus	0
Pseudoxanthomonas	0
Pseudorhodoplanes	0
Pseudolabrys	0
Proteus	0
Proteiniphilum	0
Porphyromonas	0
Porphyrobacter	0
Pontibacter	0
Plantactinospora	0
Planctomyces	0
Pirellula	0
Phenylobacterium	0
Phascolarctobacterium	0
Phaeobacter	0
Pelolinea	0
Pelobacter	0
Parvibaculum	0
Pantoea	0
Panacibacter	0
Paludisphaera	0
Paenibacillus	0
Oscillibacter	0
Ornithinimicrobium	0
Opitutus	0
Olsenella	0
Oenococcus	0
Odoribacter	0
Oceanobacillus	0
Novosphingobium	0
Nocardiopsis	0
Nocardia	0
Nitrospira	0
Nitrosomonas	0
Nitrosococcus	0
Nibricoccus	0
Niabella	0
Neisseria	0
Mycoplasma	0
Moraxella	0
Minicystis	0
Microvirga	0
Micromonospora	0
Micavibrio	0
Methylophaga	0
Methylocystis	0
Methyloceanibacter	0
Methylobacterium	0
Mesorhizobium	0
Melioribacter	0
Megasphaera	0
Massilia	0
Marinobacter	0
Mariniblastus	0
Mannheimia	0
Magnetospirillum	0
Lysobacter	0
Lysinibacillus	0
Luteitalea	0
Luteimonas	0
Lentibacillus	0
Legionella	0
Lautropia	0
Lachnoclostridium	0
Komagataeibacter	0
Kocuria	0
Janthinobacterium	0
Immundisolibacter	0
Ignavibacterium	0
Hyphomonas	0
Hyphomicrobium	0
Hymenobacter	0
Hydrogenophaga	0
Hungateiclostridium	0
Herbaspirillum	0
Helicobacter	0
Halomonas	0
Halobacillus	0
Haliscomenobacter	0
Haliangium	0
Haemophilus	0
Glaesserella	0
Georgenia	0
Geobacter	0
Gemmatimonas	0
Gemmata	0
Gemella	0
Fusobacterium	0
Fuerstia	0
Frankia	0
Flavonifractor	0
Flavisolibacter	0
Flavihumibacter	0
Fimbriimonas	0
Filifactor	0
Ferrovibrio	0
Faecalitalea	0
Faecalibacterium	0
Exiguobacterium	0
Erythrobacter	0
Enterococcus	0
Egicoccus	0
Dysosmobacter	0
Dolosigranulum	0
Dietzia	0
Dialister	0
Devosia	0
Desulfuromonas	0
Desulfovibrio	0
Desulfosarcina	0
Desulfomicrobium	0
Desulfoglaeba	0
Desulfobacca	0
Desulfallas	0
Dermabacter	0
Delftia	0
Deinococcus	0
Cyclobacterium	0
Curtobacterium	0
Cupriavidus	0
Corynebacterium	0
Corallococcus	0
Conexibacter	0
Comamonas	0
Collinsella	0
Clostridium	0
Clostridioides	0
Citrobacter	0
Chryseobacterium	0
Chloroflexus	0
Chitinophaga	0
Chelatococcus	0
Chelativorans	0
Chamaesiphon	0
Cellvibrio	0
Cellulomonas	0
Capnocytophaga	0
Candidatus_Solibacter	0
Candidatus_Saccharimonas	0
Candidatus_Protochlamydia	0
Candidatus_Koribacter	0
Candidatus_Cyclonatronum	0
Candidatus_Cloacimonas	0
Candidatus_Atelocyanobacterium	0
Campylobacter	0
Caloramator	0
Bythopirellula	0
Burkholderia	0
Brevundimonas	0
Brevibacterium	0
Brevibacillus	0
Bosea	0
Blautia	0
Blattabacterium	0
Blastochloris	0
Bifidobacterium	0
Belliella	0
Bdellovibrio	0
Bartonella	0
Baekduia	0
Azospirillum	0
Azospira	0
Azoarcus	0
Arthrospira	0
Arenimonas	0
Arcobacter	0
Arachidicoccus	0
Anoxybacillus	0
Anaerostipes	0
Anaeromyxobacter	0
Anaerohalosphaera	0
Amycolatopsis	0
Altererythrobacter	0
Alistipes	0
Alcaligenes	0
Akkermansia	0
Ahniella	0
Agromyces	0
Aggregatibacter	0
Aeromonas	0
Actinosynnema	0
Actinoplanes	0
Actinomyces	0
Actinomadura	0
Acidiphilium	0
Acidimicrobium	0
Acidaminococcus	0
Achromobacter	0
