# Supplementary material for: Bacteriome of Moist Smokeless Tobacco Products Consumed in India With Emphasis on the Predictive Functional Potential
Source: Front Microbiol. 2021 Dec 24;12:784841. doi: 10.3389/fmicb.2021.784841 (PMC8740325; doi:10.3389/fmicb.2021.784841)
Supplement: Supplementary Table 5 — Correlation values and correlation matrix. [file Table_5.xlsx]

## Sheet: Correlation
Taxon1	Taxon2	Correlation	P.Value
Acetobacter	Acidaminococcus	0.8831	0.0297
Acetobacter	Acidimicrobium	-0.7451	0.0495
Acetobacter	Akkermansia	0.7361	0.0396
Acetobacter	Altererythrobacter	0.8999	0.0099
Acetobacter	Anaerostipes	0.8056	0.0297
Acetobacter	Arachidicoccus	0.6676	0.0297
Acetobacter	Arenimonas	0.5996	0.0495
Acetobacter	Bacteroides	0.6619	0.0495
Acetobacter	Bdellovibrio	0.7813	0.0396
Acetobacter	Blautia	0.7446	0.0396
Acetobacter	Brevefilum	0.8121	0.0198
Acetobacter	Brevundimonas	0.7992	0.0396
Acetobacter	Burkholderia	-0.6964	0.0198
Acetobacter	Bythopirellula	0.7791	0.0396
Acetobacter	Candidatus_Cloacimonas	0.7142	0.0198
Acetobacter	Candidatus_Saccharimonas	0.6255	0.0297
Acetobacter	Candidatus_Solibacter	0.802	0.0297
Acetobacter	Chitinophaga	0.8067	0.0099
Acetobacter	Chloroflexus	0.7434	0.0297
Acetobacter	Clostridium	0.8398	0.0198
Acetobacter	Collinsella	0.6782	0.0396
Acetobacter	Conexibacter	-0.6753	0.0198
Acetobacter	Corynebacterium	-0.7715	0.0396
Acetobacter	Cupriavidus	-0.5657	0.0297
Acetobacter	Delftia	0.9112	0.0198
Acetobacter	Desulfobacca	0.6792	0.0396
Acetobacter	Desulfoglaeba	-0.674	0.0396
Acetobacter	Desulfovibrio	0.7866	0.0198
Acetobacter	Dietzia	0.8365	0.0297
Acetobacter	Dolosigranulum	-0.7076	0.0495
Acetobacter	Egicoccus	0.6844	0.0198
Acetobacter	Faecalibacterium	0.8214	0.0297
Acetobacter	Ferrovibrio	0.8821	0.0198
Acetobacter	Flavobacterium	0.8303	0.0396
Acetobacter	Gemmata	0.8001	0.0198
Acetobacter	Gemmatimonas	0.7198	0.0396
Acetobacter	Geobacter	0.8688	0.0099
Acetobacter	Haemophilus	0.7487	0.0297
Acetobacter	Haliangium	-0.7137	0.0297
Acetobacter	Hydrogenophaga	0.8821	0.0297
Acetobacter	Ignavibacterium	0.7255	0.0396
Acetobacter	Kocuria	0.6279	0.0297
Acetobacter	Lactobacillus	0.9709	0.0198
Acetobacter	Leuconostoc	0.8673	0.0198
Acetobacter	Luteimonas	-0.7378	0.0495
Acetobacter	Luteitalea	0.6945	0.0297
Acetobacter	Mannheimia	0.8476	0.0198
Acetobacter	Marinobacter	-0.8773	0.0099
Acetobacter	Megasphaera	0.873	0.0495
Acetobacter	Micavibrio	0.7502	0.0297
Acetobacter	Minicystis	-0.8926	0.0198
Acetobacter	Nitrospira	0.7953	0.0297
Acetobacter	Novosphingobium	0.693	0.0198
Acetobacter	Odoribacter	0.739	0.0396
Acetobacter	Opitutus	0.75	0.0198
Acetobacter	Oscillibacter	0.7614	0.0198
Acetobacter	Paludisphaera	0.7897	0.0198
Acetobacter	Paracoccus	0.8432	0.0198
Acetobacter	Pediococcus	0.89	0.0297
Acetobacter	Pelolinea	0.6895	0.0297
Acetobacter	Prevotella	0.8458	0.0198
Acetobacter	Proteiniphilum	0.8329	0.0198
Acetobacter	Proteus	-0.7476	0.0297
Acetobacter	Pseudomonas	0.8967	0.0396
Acetobacter	Rhodococcus	0.8662	0.0198
Acetobacter	Rubrobacter	0.7286	0.0198
Acetobacter	Ruminococcus	0.8174	0.0099
Acetobacter	Serratia	0.8315	0.0297
Acetobacter	Sphaerobacter	0.7739	0.0297
Acetobacter	Sphingobium	0.8184	0.0198
Acetobacter	Sphingomonas	0.6574	0.0297
Acetobacter	Sphingorhabdus	0.8247	0.0396
Acetobacter	Stenotrophomonas	0.8768	0.0198
Acetobacter	Streptomyces	0.7397	0.0198
Acetobacter	Sutterella	0.7409	0.0099
Acetobacter	Tabrizicola	-0.6365	0.0396
Acetobacter	Tepidiforma	0.83	0.0297
Acetobacter	Treponema	0.8725	0.0297
Acetobacter	Weissella	0.631	0.0495
Achromobacter	Acidiphilium	0.7031	0.0297
Achromobacter	Actinomadura	0.6904	0.0396
Achromobacter	Actinosynnema	-0.621	0.0297
Achromobacter	Ahniella	-0.5964	0.0396
Achromobacter	Alcaligenes	0.697	0.0099
Achromobacter	Arthrospira	-0.6203	0.0495
Achromobacter	Blastochloris	-0.6577	0.0495
Achromobacter	Blautia	-0.7556	0.0099
Achromobacter	Bosea	-0.6218	0.0396
Achromobacter	Brevibacillus	0.7604	0.0099
Achromobacter	Burkholderia	0.5853	0.0495
Achromobacter	Campylobacter	0.6575	0.0099
Achromobacter	Candidatus_Protochlamydia	-0.6822	0.0198
Achromobacter	Capnocytophaga	0.7815	0.0099
Achromobacter	Chryseolinea	-0.492	0.0396
Achromobacter	Clostridioides	-0.7189	0.0198
Achromobacter	Corynebacterium	0.5475	0.0099
Achromobacter	Dermabacter	-0.5366	0.0297
Achromobacter	Desulfoglaeba	0.5827	0.0396
Achromobacter	Desulfosarcina	0.5405	0.0297
Achromobacter	Dysosmobacter	-0.6047	0.0297
Achromobacter	Enterococcus	-0.5654	0.0495
Achromobacter	Faecalibacterium	-0.6233	0.0297
Achromobacter	Flavisolibacter	-0.6339	0.0495
Achromobacter	Fusobacterium	0.6465	0.0396
Achromobacter	Helicobacter	0.5673	0.0297
Achromobacter	Hungateiclostridium	0.4734	0.0495
Achromobacter	Hyphomicrobium	-0.4817	0.0495
Achromobacter	Immundisolibacter	-0.6115	0.0396
Achromobacter	Janthinobacterium	0.883	0.0099
Achromobacter	Komagataeibacter	-0.5368	0.0495
Achromobacter	Lachnoclostridium	-0.67	0.0297
Achromobacter	Lautropia	0.6225	0.0396
Achromobacter	Lysobacter	-0.682	0.0198
Achromobacter	Mesorhizobium	-0.5705	0.0396
Achromobacter	Methylocystis	-0.4878	0.0297
Achromobacter	Moraxella	0.9777	0.0099
Achromobacter	Neisseria	0.7436	0.0099
Achromobacter	Niabella	-0.5935	0.0297
Achromobacter	Oscillibacter	-0.6175	0.0198
Achromobacter	Porphyromonas	0.5768	0.0396
Achromobacter	Psychrobacillus	0.5688	0.0198
Achromobacter	Rhizobium	0.6488	0.0396
Achromobacter	Ruminococcus	-0.6615	0.0297
Achromobacter	Sphingobacterium	0.7303	0.0099
Achromobacter	Sphingopyxis	-0.5804	0.0198
Achromobacter	Steroidobacter	-0.4866	0.0495
Achromobacter	Sulfuritortus	-0.5719	0.0495
Acidaminococcus	Acetobacter	0.8831	0.0297
Acidaminococcus	Acidimicrobium	-0.7499	0.0297
Acidaminococcus	Acinetobacter	0.8344	0.0198
Acidaminococcus	Akkermansia	0.907	0.0396
Acidaminococcus	Altererythrobacter	0.8513	0.0198
Acidaminococcus	Anaerostipes	0.8756	0.0099
Acidaminococcus	Arachidicoccus	0.8455	0.0297
Acidaminococcus	Arenimonas	0.7573	0.0198
Acidaminococcus	Azospirillum	0.631	0.0396
Acidaminococcus	Bacillus	0.6829	0.0396
Acidaminococcus	Bacteroides	0.7545	0.0198
Acidaminococcus	Bdellovibrio	0.8722	0.0198
Acidaminococcus	Bifidobacterium	0.7996	0.0198
Acidaminococcus	Blautia	0.6032	0.0396
Acidaminococcus	Brevefilum	0.8989	0.0099
Acidaminococcus	Brevundimonas	0.9217	0.0198
Acidaminococcus	Burkholderia	-0.7222	0.0198
Acidaminococcus	Bythopirellula	0.8542	0.0198
Acidaminococcus	Candidatus_Cloacimonas	0.8975	0.0198
Acidaminococcus	Candidatus_Saccharimonas	0.7675	0.0396
Acidaminococcus	Candidatus_Solibacter	0.8975	0.0198
Acidaminococcus	Cellvibrio	-0.6899	0.0297
Acidaminococcus	Chitinophaga	0.9232	0.0099
Acidaminococcus	Chloroflexus	0.7277	0.0297
Acidaminococcus	Chryseobacterium	0.8645	0.0198
Acidaminococcus	Chryseolinea	0.7984	0.0198
Acidaminococcus	Clostridium	0.8105	0.0297
Acidaminococcus	Collinsella	0.7453	0.0198
Acidaminococcus	Corallococcus	-0.7105	0.0396
Acidaminococcus	Corynebacterium	-0.7744	0.0297
Acidaminococcus	Curtobacterium	0.6355	0.0396
Acidaminococcus	Delftia	0.8926	0.0198
Acidaminococcus	Desulfobacca	0.7697	0.0297
Acidaminococcus	Desulfoglaeba	-0.6547	0.0396
Acidaminococcus	Desulfovibrio	0.9412	0.0198
Acidaminococcus	Dietzia	0.8795	0.0198
Acidaminococcus	Dolosigranulum	-0.7472	0.0495
Acidaminococcus	Egicoccus	0.8489	0.0099
Acidaminococcus	Faecalibacterium	0.6892	0.0297
Acidaminococcus	Ferrovibrio	0.8748	0.0297
Acidaminococcus	Flavobacterium	0.9442	0.0099
Acidaminococcus	Gemmata	0.8842	0.0099
Acidaminococcus	Gemmatimonas	0.891	0.0198
Acidaminococcus	Geobacter	0.8915	0.0099
Acidaminococcus	Haemophilus	0.9091	0.0198
Acidaminococcus	Haliangium	-0.7293	0.0396
Acidaminococcus	Halomonas	0.7657	0.0198
Acidaminococcus	Herbaspirillum	0.6666	0.0396
Acidaminococcus	Hydrogenophaga	0.9396	0.0198
Acidaminococcus	Hyphomonas	0.7603	0.0297
Acidaminococcus	Ignavibacterium	0.8819	0.0198
Acidaminococcus	Kocuria	0.7261	0.0198
Acidaminococcus	Lactobacillus	0.8824	0.0198
Acidaminococcus	Leuconostoc	0.8834	0.0198
Acidaminococcus	Luteimonas	-0.7482	0.0396
Acidaminococcus	Luteitalea	0.7962	0.0198
Acidaminococcus	Mannheimia	0.806	0.0099
Acidaminococcus	Marinobacter	-0.7468	0.0099
Acidaminococcus	Megasphaera	0.8452	0.0297
Acidaminococcus	Micavibrio	0.8831	0.0198
Acidaminococcus	Microvirga	0.8271	0.0297
Acidaminococcus	Minicystis	-0.739	0.0297
Acidaminococcus	Mycobacterium	0.91	0.0198
Acidaminococcus	Nitrospira	0.907	0.0198
Acidaminococcus	Nocardia	0.7495	0.0297
Acidaminococcus	Novosphingobium	0.7782	0.0198
Acidaminococcus	Odoribacter	0.8941	0.0198
Acidaminococcus	Oenococcus	0.5821	0.0495
Acidaminococcus	Opitutus	0.9065	0.0198
Acidaminococcus	Ornithinimicrobium	-0.6541	0.0396
Acidaminococcus	Oscillibacter	0.6717	0.0396
Acidaminococcus	Paenibacillus	0.6606	0.0396
Acidaminococcus	Paludisphaera	0.8876	0.0198
Acidaminococcus	Paracoccus	0.924	0.0198
Acidaminococcus	Pediococcus	0.772	0.0297
Acidaminococcus	Pelolinea	0.81	0.0297
Acidaminococcus	Phenylobacterium	0.656	0.0495
Acidaminococcus	Planctomyces	0.7267	0.0495
Acidaminococcus	Prevotella	0.809	0.0198
Acidaminococcus	Proteiniphilum	0.841	0.0297
Acidaminococcus	Proteus	-0.7731	0.0495
Acidaminococcus	Pseudomonas	0.9565	0.0198
Acidaminococcus	Ralstonia	0.8342	0.0198
Acidaminococcus	Rhodococcus	0.7557	0.0396
Acidaminococcus	Roseiflexus	0.8805	0.0198
Acidaminococcus	Rubrobacter	0.8766	0.0198
Acidaminococcus	Ruminococcus	0.708	0.0396
Acidaminococcus	Serratia	0.9713	0.0198
Acidaminococcus	Sorangium	0.7169	0.0198
Acidaminococcus	Sphaerobacter	0.7982	0.0198
Acidaminococcus	Sphingobium	0.7808	0.0297
Acidaminococcus	Sphingomonas	0.8878	0.0198
Acidaminococcus	Sphingorhabdus	0.9105	0.0297
Acidaminococcus	Stenotrophomonas	0.9561	0.0297
Acidaminococcus	Streptococcus	0.7742	0.0198
Acidaminococcus	Streptomyces	0.832	0.0198
Acidaminococcus	Sutterella	0.8985	0.0198
Acidaminococcus	Tabrizicola	-0.6922	0.0495
Acidaminococcus	Tepidiforma	0.9149	0.0198
Acidaminococcus	Treponema	0.936	0.0198
Acidaminococcus	Trueperella	0.7054	0.0396
Acidaminococcus	Veillonella	0.7362	0.0198
Acidimicrobium	Acetobacter	-0.7451	0.0495
Acidimicrobium	Acidaminococcus	-0.7499	0.0297
Acidimicrobium	Akkermansia	-0.6092	0.0297
Acidimicrobium	Altererythrobacter	-0.788	0.0099
Acidimicrobium	Anaerostipes	-0.9337	0.0099
Acidimicrobium	Arachidicoccus	-0.5918	0.0297
Acidimicrobium	Arenimonas	-0.6047	0.0297
Acidimicrobium	Bdellovibrio	-0.7494	0.0297
Acidimicrobium	Bifidobacterium	-0.8846	0.0198
Acidimicrobium	Blautia	-0.8082	0.0099
Acidimicrobium	Brevefilum	-0.7583	0.0396
Acidimicrobium	Brevibacillus	0.7335	0.0198
Acidimicrobium	Brevundimonas	-0.7642	0.0297
Acidimicrobium	Burkholderia	0.922	0.0099
Acidimicrobium	Bythopirellula	-0.8478	0.0198
Acidimicrobium	Candidatus_Cloacimonas	-0.674	0.0198
Acidimicrobium	Candidatus_Cyclonatronum	0.6361	0.0396
Acidimicrobium	Candidatus_Koribacter	0.6932	0.0198
Acidimicrobium	Candidatus_Saccharimonas	-0.5457	0.0495
Acidimicrobium	Candidatus_Solibacter	-0.5422	0.0297
Acidimicrobium	Capnocytophaga	0.6869	0.0297
Acidimicrobium	Cellvibrio	0.9214	0.0099
Acidimicrobium	Chitinophaga	-0.6999	0.0099
Acidimicrobium	Chryseolinea	-0.6473	0.0297
Acidimicrobium	Clostridium	-0.9275	0.0099
Acidimicrobium	Corynebacterium	0.9558	0.0099
Acidimicrobium	Cupriavidus	0.6566	0.0198
Acidimicrobium	Delftia	-0.6701	0.0099
Acidimicrobium	Desulfoglaeba	0.9524	0.0099
Acidimicrobium	Desulfovibrio	-0.7375	0.0198
Acidimicrobium	Dietzia	-0.7881	0.0099
Acidimicrobium	Dolosigranulum	0.9475	0.0099
Acidimicrobium	Dysosmobacter	-0.6578	0.0396
Acidimicrobium	Egicoccus	-0.7202	0.0099
Acidimicrobium	Exiguobacterium	0.6537	0.0396
Acidimicrobium	Faecalibacterium	-0.9203	0.0099
Acidimicrobium	Faecalitalea	-0.5883	0.0297
Acidimicrobium	Ferrovibrio	-0.6999	0.0198
Acidimicrobium	Flavobacterium	-0.6976	0.0099
Acidimicrobium	Gemmata	-0.6802	0.0198
Acidimicrobium	Geobacter	-0.678	0.0297
Acidimicrobium	Haemophilus	-0.6069	0.0396
Acidimicrobium	Haliangium	0.9604	0.0099
Acidimicrobium	Hydrogenophaga	-0.8005	0.0297
Acidimicrobium	Hyphomonas	-0.6149	0.0396
Acidimicrobium	Ignavibacterium	-0.7349	0.0198
Acidimicrobium	Janthinobacterium	0.6792	0.0396
Acidimicrobium	Kocuria	-0.6096	0.0198
Acidimicrobium	Lactobacillus	-0.6427	0.0297
Acidimicrobium	Luteimonas	0.9539	0.0099
Acidimicrobium	Mannheimia	-0.7934	0.0099
Acidimicrobium	Marinobacter	0.694	0.0198
Acidimicrobium	Megasphaera	-0.9454	0.0099
Acidimicrobium	Microvirga	-0.6106	0.0198
Acidimicrobium	Minicystis	0.6495	0.0396
Acidimicrobium	Mycobacterium	-0.721	0.0297
Acidimicrobium	Nitrosomonas	0.7388	0.0099
Acidimicrobium	Nitrospira	-0.5744	0.0396
Acidimicrobium	Novosphingobium	-0.8122	0.0198
Acidimicrobium	Odoribacter	-0.7512	0.0297
Acidimicrobium	Opitutus	-0.6579	0.0297
Acidimicrobium	Oscillibacter	-0.9215	0.0099
Acidimicrobium	Paludisphaera	-0.7622	0.0099
Acidimicrobium	Pantoea	0.5569	0.0297
Acidimicrobium	Paracoccus	-0.7823	0.0198
Acidimicrobium	Pelolinea	-0.6633	0.0099
Acidimicrobium	Phenylobacterium	-0.5603	0.0495
Acidimicrobium	Porphyrobacter	-0.4908	0.0396
Acidimicrobium	Prevotella	-0.9416	0.0099
Acidimicrobium	Proteiniphilum	-0.8442	0.0099
Acidimicrobium	Proteus	0.9442	0.0099
Acidimicrobium	Pseudomonas	-0.7499	0.0198
Acidimicrobium	Rhizobium	0.6262	0.0198
Acidimicrobium	Rhodococcus	-0.6113	0.0396
Acidimicrobium	Roseiflexus	-0.7675	0.0297
Acidimicrobium	Rubrobacter	-0.7971	0.0198
Acidimicrobium	Ruminococcus	-0.8895	0.0099
Acidimicrobium	Serratia	-0.7334	0.0099
Acidimicrobium	Sphaerobacter	-0.8202	0.0099
Acidimicrobium	Sphingobium	-0.8529	0.0099
Acidimicrobium	Sphingomonas	-0.7018	0.0099
Acidimicrobium	Sphingorhabdus	-0.7055	0.0198
Acidimicrobium	Streptococcus	-0.681	0.0198
Acidimicrobium	Sutterella	-0.6937	0.0198
Acidimicrobium	Tabrizicola	0.9491	0.0099
Acidimicrobium	Tepidiforma	-0.7373	0.0099
Acidimicrobium	Treponema	-0.7828	0.0297
Acidiphilium	Achromobacter	0.7031	0.0297
Acidiphilium	Actinomyces	0.7416	0.0198
Acidiphilium	Actinoplanes	-0.5122	0.0297
Acidiphilium	Alcaligenes	0.9757	0.0099
Acidiphilium	Amycolatopsis	0.5929	0.0297
Acidiphilium	Bacteroides	-0.7883	0.0099
Acidiphilium	Bdellovibrio	-0.6348	0.0396
Acidiphilium	Bifidobacterium	-0.6873	0.0198
Acidiphilium	Blautia	-0.7356	0.0099
Acidiphilium	Brevefilum	-0.6243	0.0495
Acidiphilium	Bythopirellula	-0.5714	0.0297
Acidiphilium	Campylobacter	0.608	0.0297
Acidiphilium	Candidatus_Saccharimonas	-0.5292	0.0297
Acidiphilium	Chloroflexus	-0.6619	0.0198
Acidiphilium	Chryseolinea	-0.7316	0.0198
Acidiphilium	Citrobacter	0.6371	0.0099
Acidiphilium	Corynebacterium	0.5581	0.0396
Acidiphilium	Curtobacterium	-0.6411	0.0099
Acidiphilium	Desulfobacca	-0.6809	0.0198
Acidiphilium	Desulfosarcina	0.7551	0.0099
Acidiphilium	Flavobacterium	-0.5347	0.0396
Acidiphilium	Gemmatimonas	-0.6232	0.0198
Acidiphilium	Halobacillus	0.7369	0.0198
Acidiphilium	Helicobacter	0.6669	0.0198
Acidiphilium	Hymenobacter	-0.574	0.0297
Acidiphilium	Janthinobacterium	0.6456	0.0495
Acidiphilium	Luteitalea	-0.6613	0.0198
Acidiphilium	Mannheimia	-0.6131	0.0297
Acidiphilium	Massilia	0.539	0.0396
Acidiphilium	Moraxella	0.7223	0.0099
Acidiphilium	Mycobacterium	-0.5597	0.0495
Acidiphilium	Neisseria	0.5859	0.0495
Acidiphilium	Odoribacter	-0.5805	0.0396
Acidiphilium	Paludisphaera	-0.5311	0.0396
Acidiphilium	Paracoccus	-0.5631	0.0495
Acidiphilium	Parvibaculum	0.755	0.0099
Acidiphilium	Pelolinea	-0.6646	0.0099
Acidiphilium	Planctomyces	-0.5352	0.0495
Acidiphilium	Porphyromonas	0.7964	0.0099
Acidiphilium	Proteiniphilum	-0.6193	0.0297
Acidiphilium	Ralstonia	-0.5464	0.0495
Acidiphilium	Rhodococcus	-0.6277	0.0495
Acidiphilium	Ruminococcus	-0.6451	0.0297
Acidiphilium	Sorangium	-0.6245	0.0396
Acidiphilium	Sphingobacterium	0.7219	0.0099
Acidiphilium	Sphingobium	-0.7371	0.0198
Acidiphilium	Sphingosinicella	0.5176	0.0495
Acidiphilium	Streptomyces	-0.6747	0.0297
Acidiphilium	Tepidiforma	-0.5429	0.0198
Acidiphilium	Treponema	-0.5777	0.0495
Acidiphilium	Xanthomonas	0.5922	0.0396
Acinetobacter	Acidaminococcus	0.8344	0.0198
Acinetobacter	Actinosynnema	-0.6625	0.0099
Acinetobacter	Ahniella	-0.7895	0.0099
Acinetobacter	Akkermansia	0.8668	0.0099
Acinetobacter	Anaerohalosphaera	-0.5708	0.0495
Acinetobacter	Arachidicoccus	0.818	0.0099
Acinetobacter	Arenimonas	0.7123	0.0099
Acinetobacter	Arthrospira	-0.5723	0.0396
Acinetobacter	Azoarcus	-0.7926	0.0198
Acinetobacter	Azospirillum	0.6131	0.0099
Acinetobacter	Bacillus	0.9441	0.0099
Acinetobacter	Bdellovibrio	0.7108	0.0297
Acinetobacter	Blastochloris	-0.7053	0.0099
Acinetobacter	Bosea	-0.772	0.0297
Acinetobacter	Brevefilum	0.6833	0.0198
Acinetobacter	Brevundimonas	0.7625	0.0297
Acinetobacter	Bythopirellula	0.6527	0.0297
Acinetobacter	Candidatus_Atelocyanobacterium	-0.7973	0.0099
Acinetobacter	Candidatus_Cloacimonas	0.8427	0.0099
Acinetobacter	Candidatus_Koribacter	-0.5107	0.0495
Acinetobacter	Candidatus_Protochlamydia	-0.7535	0.0297
Acinetobacter	Candidatus_Saccharimonas	0.6831	0.0198
Acinetobacter	Candidatus_Solibacter	0.7769	0.0099
Acinetobacter	Chitinophaga	0.7902	0.0099
Acinetobacter	Chryseobacterium	0.9402	0.0099
Acinetobacter	Chryseolinea	0.6137	0.0099
Acinetobacter	Collinsella	0.8026	0.0198
Acinetobacter	Corallococcus	-0.9135	0.0099
Acinetobacter	Curtobacterium	0.5838	0.0495
Acinetobacter	Cyclobacterium	-0.7909	0.0099
Acinetobacter	Delftia	0.7061	0.0099
Acinetobacter	Desulfobacca	0.5722	0.0297
Acinetobacter	Desulfovibrio	0.7309	0.0198
Acinetobacter	Devosia	-0.702	0.0396
Acinetobacter	Egicoccus	0.7648	0.0099
Acinetobacter	Enterococcus	-0.582	0.0495
Acinetobacter	Erythrobacter	-0.8095	0.0099
Acinetobacter	Ferrovibrio	0.6704	0.0396
Acinetobacter	Flavihumibacter	-0.6344	0.0198
Acinetobacter	Flavisolibacter	-0.7184	0.0396
Acinetobacter	Flavobacterium	0.8088	0.0099
Acinetobacter	Flavonifractor	-0.5907	0.0297
Acinetobacter	Gemella	0.7372	0.0099
Acinetobacter	Gemmata	0.7259	0.0099
Acinetobacter	Gemmatimonas	0.7719	0.0099
Acinetobacter	Geobacter	0.7363	0.0297
Acinetobacter	Georgenia	-0.7571	0.0099
Acinetobacter	Haemophilus	0.8938	0.0099
Acinetobacter	Halomonas	0.8206	0.0099
Acinetobacter	Herbaspirillum	0.6615	0.0198
Acinetobacter	Hungateiclostridium	0.6111	0.0099
Acinetobacter	Hydrogenophaga	0.7262	0.0099
Acinetobacter	Hyphomicrobium	-0.5932	0.0297
Acinetobacter	Hyphomonas	0.7118	0.0297
Acinetobacter	Ignavibacterium	0.7609	0.0099
Acinetobacter	Immundisolibacter	-0.6517	0.0495
Acinetobacter	Kocuria	0.7011	0.0198
Acinetobacter	Komagataeibacter	-0.6794	0.0297
Acinetobacter	Lactobacillus	0.6763	0.0297
Acinetobacter	Lactococcus	0.7072	0.0198
Acinetobacter	Leuconostoc	0.8161	0.0099
Acinetobacter	Luteitalea	0.7043	0.0198
Acinetobacter	Lysinibacillus	0.5784	0.0297
Acinetobacter	Lysobacter	-0.6119	0.0396
Acinetobacter	Magnetospirillum	-0.6231	0.0495
Acinetobacter	Mannheimia	0.5607	0.0495
Acinetobacter	Methylobacterium	-0.6276	0.0495
Acinetobacter	Methylocystis	-0.7121	0.0198
Acinetobacter	Micavibrio	0.8314	0.0099
Acinetobacter	Micromonospora	-0.5969	0.0297
Acinetobacter	Microvirga	0.8171	0.0198
Acinetobacter	Mycobacterium	0.7534	0.0198
Acinetobacter	Neisseria	0.6078	0.0396
Acinetobacter	Niabella	-0.8659	0.0099
Acinetobacter	Nitrospira	0.8056	0.0198
Acinetobacter	Nocardia	0.717	0.0198
Acinetobacter	Novosphingobium	0.5844	0.0495
Acinetobacter	Oceanobacillus	-0.8536	0.0099
Acinetobacter	Odoribacter	0.7157	0.0297
Acinetobacter	Oenococcus	0.5313	0.0297
Acinetobacter	Opitutus	0.8353	0.0099
Acinetobacter	Ornithinimicrobium	-0.8919	0.0099
Acinetobacter	Paenibacillus	0.8729	0.0198
Acinetobacter	Paludisphaera	0.7223	0.0198
Acinetobacter	Paracoccus	0.697	0.0297
Acinetobacter	Pediococcus	0.6075	0.0297
Acinetobacter	Phenylobacterium	0.7083	0.0099
Acinetobacter	Planctomyces	0.5635	0.0396
Acinetobacter	Pseudomonas	0.8247	0.0099
Acinetobacter	Pseudorhodoplanes	-0.8005	0.0099
Acinetobacter	Ralstonia	0.8373	0.0099
Acinetobacter	Rhodoplanes	-0.5823	0.0297
Acinetobacter	Roseiflexus	0.8115	0.0099
Acinetobacter	Rothia	0.5091	0.0297
Acinetobacter	Rubrobacter	0.6758	0.0198
Acinetobacter	Serratia	0.8138	0.0099
Acinetobacter	Solitalea	-0.6188	0.0198
Acinetobacter	Sorangium	0.6508	0.0297
Acinetobacter	Sphingomonas	0.8703	0.0099
Acinetobacter	Sphingopyxis	-0.679	0.0198
Acinetobacter	Sphingorhabdus	0.7004	0.0297
Acinetobacter	Staphylococcus	0.5797	0.0495
Acinetobacter	Stenotrophomonas	0.8047	0.0198
Acinetobacter	Steroidobacter	-0.8034	0.0297
Acinetobacter	Streptococcus	0.7788	0.0099
Acinetobacter	Streptomyces	0.6993	0.0198
Acinetobacter	Sulfuritortus	-0.6639	0.0099
Acinetobacter	Sutterella	0.8201	0.0099
Acinetobacter	Tepidiforma	0.7274	0.0198
Acinetobacter	Treponema	0.6962	0.0396
Acinetobacter	Trueperella	0.755	0.0198
Acinetobacter	Veillonella	0.7526	0.0099
Acinetobacter	Verrucomicrobium	-0.8153	0.0198
Acinetobacter	Weissella	0.6395	0.0099
Actinomadura	Achromobacter	0.6904	0.0396
Actinomadura	Aggregatibacter	0.7623	0.0198
Actinomadura	Ahniella	-0.6794	0.0495
Actinomadura	Anaerohalosphaera	-0.6859	0.0198
Actinomadura	Arthrospira	-0.6493	0.0396
Actinomadura	Azoarcus	-0.6165	0.0495
Actinomadura	Blastochloris	-0.8598	0.0198
Actinomadura	Blautia	-0.7156	0.0198
Actinomadura	Bosea	-0.7342	0.0495
Actinomadura	Brevibacillus	0.8966	0.0198
Actinomadura	Burkholderia	0.5675	0.0396
Actinomadura	Candidatus_Atelocyanobacterium	-0.7247	0.0297
Actinomadura	Candidatus_Cyclonatronum	0.5324	0.0495
Actinomadura	Candidatus_Protochlamydia	-0.7092	0.0198
Actinomadura	Capnocytophaga	0.9345	0.0099
Actinomadura	Clostridioides	-0.8638	0.0099
Actinomadura	Corynebacterium	0.6036	0.0495
Actinomadura	Deinococcus	0.657	0.0396
Actinomadura	Desulfallas	-0.6883	0.0297
Actinomadura	Desulfoglaeba	0.667	0.0297
Actinomadura	Devosia	-0.6451	0.0396
Actinomadura	Dolosigranulum	0.5457	0.0495
Actinomadura	Dysosmobacter	-0.9084	0.0099
Actinomadura	Enterococcus	-0.657	0.0099
Actinomadura	Erythrobacter	-0.6275	0.0297
Actinomadura	Faecalibacterium	-0.7359	0.0396
Actinomadura	Faecalitalea	-0.7176	0.0297
Actinomadura	Flavisolibacter	-0.7857	0.0297
Actinomadura	Flavonifractor	-0.5908	0.0495
Actinomadura	Fusobacterium	0.6599	0.0297
Actinomadura	Immundisolibacter	-0.7904	0.0099
Actinomadura	Janthinobacterium	0.8828	0.0099
Actinomadura	Lachnoclostridium	-0.9156	0.0099
Actinomadura	Lautropia	0.612	0.0396
Actinomadura	Luteimonas	0.5812	0.0297
Actinomadura	Lysobacter	-0.667	0.0297
Actinomadura	Mesorhizobium	-0.7586	0.0297
Actinomadura	Methylobacterium	-0.585	0.0495
Actinomadura	Methylophaga	-0.4663	0.0198
Actinomadura	Moraxella	0.6946	0.0396
Actinomadura	Neisseria	0.5757	0.0396
Actinomadura	Niabella	-0.677	0.0396
Actinomadura	Olsenella	-0.6373	0.0297
Actinomadura	Oscillibacter	-0.7075	0.0099
Actinomadura	Plantactinospora	0.6238	0.0495
Actinomadura	Prevotella	-0.6079	0.0198
Actinomadura	Rhizobium	0.9165	0.0099
Actinomadura	Rubinisphaera	-0.6661	0.0297
Actinomadura	Ruminococcus	-0.6778	0.0396
Actinomadura	Solitalea	-0.6845	0.0396
Actinomadura	Sphingopyxis	-0.7348	0.0297
Actinomadura	Steroidobacter	-0.5668	0.0495
Actinomadura	Sulfuritortus	-0.6943	0.0297
Actinomadura	Tabrizicola	0.5726	0.0396
Actinomadura	Tannerella	0.6717	0.0297
Actinomadura	Verrucomicrobium	-0.6034	0.0495
Actinomyces	Acidiphilium	0.7416	0.0198
Actinomyces	Alcaligenes	0.7433	0.0198
Actinomyces	Azospirillum	-0.6271	0.0495
Actinomyces	Bacteroides	-0.6136	0.0297
Actinomyces	Baekduia	-0.5773	0.0495
Actinomyces	Chryseolinea	-0.5192	0.0198
Actinomyces	Citrobacter	0.7077	0.0396
Actinomyces	Curtobacterium	-0.6965	0.0396
Actinomyces	Deinococcus	-0.6181	0.0297
Actinomyces	Halobacillus	0.6476	0.0198
Actinomyces	Luteitalea	-0.5963	0.0297
Actinomyces	Massilia	0.7061	0.0297
Actinomyces	Oenococcus	-0.5295	0.0495
Actinomyces	Plantactinospora	-0.5558	0.0297
Actinomyces	Porphyromonas	0.6717	0.0099
Actinomyces	Sphingobacterium	0.5888	0.0297
Actinoplanes	Acidiphilium	-0.5122	0.0297
Actinoplanes	Alistipes	-0.6499	0.0297
Actinoplanes	Citrobacter	-0.6176	0.0198
Actinoplanes	Olsenella	-0.4852	0.0396
Actinoplanes	Phascolarctobacterium	-0.603	0.0396
Actinoplanes	Psychrobacter	0.5037	0.0396
Actinosynnema	Achromobacter	-0.621	0.0297
Actinosynnema	Acinetobacter	-0.6625	0.0099
Actinosynnema	Ahniella	0.8642	0.0099
Actinosynnema	Akkermansia	-0.5822	0.0495
Actinosynnema	Anaerohalosphaera	0.7923	0.0198
Actinosynnema	Arachidicoccus	-0.5872	0.0297
Actinosynnema	Arthrospira	0.8544	0.0099
Actinosynnema	Azoarcus	0.9357	0.0099
Actinosynnema	Bacillus	-0.8083	0.0099
Actinosynnema	Blastochloris	0.8211	0.0297
Actinosynnema	Bosea	0.8141	0.0198
Actinosynnema	Candidatus_Atelocyanobacterium	0.8826	0.0297
Actinosynnema	Candidatus_Protochlamydia	0.8102	0.0099
Actinosynnema	Chryseobacterium	-0.758	0.0099
Actinosynnema	Clostridioides	0.7861	0.0198
Actinosynnema	Corallococcus	0.8633	0.0198
Actinosynnema	Cyclobacterium	0.901	0.0297
Actinosynnema	Devosia	0.9001	0.0099
Actinosynnema	Enterococcus	0.8616	0.0198
Actinosynnema	Erythrobacter	0.7766	0.0297
Actinosynnema	Flavisolibacter	0.8169	0.0297
Actinosynnema	Gemella	-0.7284	0.0099
Actinosynnema	Georgenia	0.6706	0.0495
Actinosynnema	Hungateiclostridium	-0.48	0.0495
Actinosynnema	Immundisolibacter	0.732	0.0297
Actinosynnema	Komagataeibacter	0.8998	0.0099
Actinosynnema	Lachnoclostridium	0.7105	0.0396
Actinosynnema	Lautropia	-0.6441	0.0396
Actinosynnema	Lysinibacillus	-0.6416	0.0396
Actinosynnema	Lysobacter	0.9314	0.0099
Actinosynnema	Magnetospirillum	0.9044	0.0297
Actinosynnema	Mesorhizobium	0.6583	0.0297
Actinosynnema	Methylobacterium	0.7704	0.0198
Actinosynnema	Methylocystis	0.9265	0.0099
Actinosynnema	Methylophaga	0.74	0.0198
Actinosynnema	Moraxella	-0.6276	0.0297
Actinosynnema	Neisseria	-0.8179	0.0099
Actinosynnema	Niabella	0.8359	0.0297
Actinosynnema	Nocardia	-0.6363	0.0297
Actinosynnema	Oceanobacillus	0.7518	0.0297
Actinosynnema	Ornithinimicrobium	0.7893	0.0198
Actinosynnema	Paenibacillus	-0.611	0.0297
Actinosynnema	Phascolarctobacterium	-0.5835	0.0099
Actinosynnema	Pseudorhodoplanes	0.8972	0.0297
Actinosynnema	Psychrobacillus	-0.5506	0.0495
Actinosynnema	Rothia	-0.6516	0.0297
Actinosynnema	Solitalea	0.7509	0.0099
Actinosynnema	Sphingobacterium	-0.7162	0.0099
Actinosynnema	Sphingopyxis	0.8824	0.0297
Actinosynnema	Steroidobacter	0.9094	0.0198
Actinosynnema	Streptococcus	-0.6113	0.0297
Actinosynnema	Sulfuritortus	0.849	0.0297
Actinosynnema	Sutterella	-0.5861	0.0495
Actinosynnema	Trueperella	-0.6018	0.0198
Actinosynnema	Turicibacter	-0.5961	0.0396
Actinosynnema	Veillonella	-0.6641	0.0396
Actinosynnema	Verrucomicrobium	0.8934	0.0198
Aeromonas	Anaerohalosphaera	-0.6614	0.0297
Aeromonas	Brevibacterium	0.5436	0.0198
Aeromonas	Candidatus_Protochlamydia	-0.547	0.0495
Aeromonas	Clostridioides	-0.6104	0.0297
Aeromonas	Collinsella	0.606	0.0099
Aeromonas	Flavisolibacter	-0.64	0.0099
Aeromonas	Georgenia	-0.6677	0.0297
Aeromonas	Immundisolibacter	-0.5537	0.0495
Aeromonas	Lachnoclostridium	-0.5438	0.0297
Aeromonas	Mesorhizobium	-0.7949	0.0099
Aeromonas	Methyloceanibacter	0.5197	0.0396
Aeromonas	Rhizobium	0.5798	0.0198
Aeromonas	Solitalea	-0.5874	0.0297
Aeromonas	Steroidobacter	-0.5466	0.0495
Aeromonas	Streptosporangium	-0.6206	0.0198
Aggregatibacter	Actinomadura	0.7623	0.0198
Aggregatibacter	Blastochloris	-0.6244	0.0396
Aggregatibacter	Bosea	-0.5772	0.0495
Aggregatibacter	Brevibacillus	0.7092	0.0099
Aggregatibacter	Campylobacter	0.7685	0.0099
Aggregatibacter	Candidatus_Atelocyanobacterium	-0.5232	0.0495
Aggregatibacter	Candidatus_Protochlamydia	-0.638	0.0297
Aggregatibacter	Capnocytophaga	0.7052	0.0099
Aggregatibacter	Dysosmobacter	-0.6505	0.0297
Aggregatibacter	Georgenia	-0.5658	0.0396
Aggregatibacter	Janthinobacterium	0.7097	0.0495
Aggregatibacter	Lachnoclostridium	-0.6528	0.0396
Aggregatibacter	Lautropia	0.5842	0.0198
Aggregatibacter	Mesorhizobium	-0.561	0.0495
Aggregatibacter	Micromonospora	-0.4239	0.0495
Aggregatibacter	Neisseria	0.658	0.0198
Aggregatibacter	Porphyromonas	0.5891	0.0396
Aggregatibacter	Rhizobium	0.6213	0.0495
Aggregatibacter	Sphaerotilus	0.639	0.0099
Agromyces	Frankia	0.5847	0.0297
Ahniella	Achromobacter	-0.5964	0.0396
Ahniella	Acinetobacter	-0.7895	0.0099
Ahniella	Actinomadura	-0.6794	0.0495
Ahniella	Actinosynnema	0.8642	0.0099
Ahniella	Anaerohalosphaera	0.7986	0.0297
Ahniella	Arthrospira	0.8112	0.0198
Ahniella	Azoarcus	0.9079	0.0099
Ahniella	Bacillus	-0.8239	0.0099
Ahniella	Blastochloris	0.9026	0.0297
Ahniella	Bosea	0.9254	0.0198
Ahniella	Campylobacter	-0.5765	0.0396
Ahniella	Candidatus_Atelocyanobacterium	0.934	0.0099
Ahniella	Candidatus_Protochlamydia	0.8832	0.0099
Ahniella	Capnocytophaga	-0.6535	0.0297
Ahniella	Chryseobacterium	-0.728	0.0198
Ahniella	Clostridioides	0.8375	0.0297
Ahniella	Collinsella	-0.565	0.0396
Ahniella	Corallococcus	0.8869	0.0198
Ahniella	Cyclobacterium	0.9449	0.0099
Ahniella	Devosia	0.864	0.0198
Ahniella	Dysosmobacter	0.5952	0.0297
Ahniella	Enterococcus	0.731	0.0297
Ahniella	Erythrobacter	0.7705	0.0396
Ahniella	Flavisolibacter	0.8677	0.0297
Ahniella	Fusobacterium	-0.6212	0.0297
Ahniella	Georgenia	0.7652	0.0297
Ahniella	Halomonas	-0.5991	0.0495
Ahniella	Hungateiclostridium	-0.6859	0.0099
Ahniella	Hyphomicrobium	0.6005	0.0396
Ahniella	Immundisolibacter	0.8934	0.0198
Ahniella	Janthinobacterium	-0.6216	0.0495
Ahniella	Komagataeibacter	0.8631	0.0099
Ahniella	Lachnoclostridium	0.7616	0.0396
Ahniella	Lactococcus	-0.6152	0.0198
Ahniella	Lautropia	-0.7197	0.0099
Ahniella	Lentibacillus	0.5845	0.0495
Ahniella	Lysobacter	0.8459	0.0099
Ahniella	Magnetospirillum	0.8167	0.0198
Ahniella	Mesorhizobium	0.6426	0.0198
Ahniella	Methylocystis	0.8211	0.0198
Ahniella	Methylophaga	0.643	0.0198
Ahniella	Neisseria	-0.8	0.0099
Ahniella	Niabella	0.8918	0.0198
Ahniella	Nitrospira	-0.5026	0.0495
Ahniella	Nocardia	-0.5546	0.0495
Ahniella	Oceanobacillus	0.8268	0.0099
Ahniella	Ornithinimicrobium	0.8288	0.0297
Ahniella	Paenibacillus	-0.7954	0.0099
Ahniella	Pseudorhodoplanes	0.9027	0.0297
Ahniella	Psychrobacillus	-0.6233	0.0099
Ahniella	Rhizobium	-0.6252	0.0495
Ahniella	Solitalea	0.6796	0.0198
Ahniella	Sphingobacterium	-0.7558	0.0099
Ahniella	Sphingomonas	-0.5697	0.0297
Ahniella	Sphingopyxis	0.8543	0.0297
Ahniella	Steroidobacter	0.8792	0.0099
Ahniella	Sulfuritortus	0.8721	0.0099
Ahniella	Sutterella	-0.4837	0.0495
Ahniella	Veillonella	-0.621	0.0198
Ahniella	Verrucomicrobium	0.8315	0.0198
Akkermansia	Acetobacter	0.7361	0.0396
Akkermansia	Acidaminococcus	0.907	0.0396
Akkermansia	Acidimicrobium	-0.6092	0.0297
Akkermansia	Acinetobacter	0.8668	0.0099
Akkermansia	Actinosynnema	-0.5822	0.0495
Akkermansia	Altererythrobacter	0.837	0.0099
Akkermansia	Anaerostipes	0.7407	0.0396
Akkermansia	Arachidicoccus	0.8012	0.0198
Akkermansia	Arenimonas	0.8542	0.0099
Akkermansia	Azoarcus	-0.6639	0.0297
Akkermansia	Azospirillum	0.8112	0.0099
Akkermansia	Bacillus	0.8142	0.0099
Akkermansia	Bacteroides	0.8377	0.0198
Akkermansia	Bdellovibrio	0.9064	0.0099
Akkermansia	Bifidobacterium	0.742	0.0297
Akkermansia	Brevefilum	0.9162	0.0099
Akkermansia	Brevundimonas	0.9384	0.0099
Akkermansia	Burkholderia	-0.6366	0.0198
Akkermansia	Bythopirellula	0.8054	0.0099
Akkermansia	Candidatus_Cloacimonas	0.9302	0.0099
Akkermansia	Candidatus_Koribacter	-0.6155	0.0495
Akkermansia	Candidatus_Saccharimonas	0.6952	0.0099
Akkermansia	Candidatus_Solibacter	0.8797	0.0099
Akkermansia	Cellvibrio	-0.5646	0.0396
Akkermansia	Chitinophaga	0.9269	0.0099
Akkermansia	Chloroflexus	0.7382	0.0099
Akkermansia	Chryseobacterium	0.908	0.0198
Akkermansia	Chryseolinea	0.7597	0.0198
Akkermansia	Clostridium	0.7035	0.0198
Akkermansia	Collinsella	0.7592	0.0099
Akkermansia	Corallococcus	-0.8134	0.0099
Akkermansia	Corynebacterium	-0.6583	0.0099
Akkermansia	Curtobacterium	0.6732	0.0396
Akkermansia	Cyclobacterium	-0.6353	0.0198
Akkermansia	Delftia	0.8417	0.0198
Akkermansia	Desulfobacca	0.8088	0.0099
Akkermansia	Desulfovibrio	0.8513	0.0099
Akkermansia	Dietzia	0.8801	0.0099
Akkermansia	Dolosigranulum	-0.6117	0.0396
Akkermansia	Egicoccus	0.885	0.0099
Akkermansia	Erythrobacter	-0.636	0.0198
Akkermansia	Faecalibacterium	0.5367	0.0495
Akkermansia	Ferrovibrio	0.8156	0.0198
Akkermansia	Flavobacterium	0.9632	0.0099
Akkermansia	Gemella	0.7731	0.0099
Akkermansia	Gemmata	0.9096	0.0099
Akkermansia	Gemmatimonas	0.9418	0.0099
Akkermansia	Geobacter	0.8873	0.0099
Akkermansia	Georgenia	-0.5363	0.0297
Akkermansia	Haemophilus	0.9493	0.0099
Akkermansia	Haliangium	-0.5919	0.0297
Akkermansia	Halomonas	0.7811	0.0198
Akkermansia	Herbaspirillum	0.6704	0.0396
Akkermansia	Hydrogenophaga	0.9019	0.0198
Akkermansia	Hyphomonas	0.7788	0.0099
Akkermansia	Ignavibacterium	0.9525	0.0099
Akkermansia	Kocuria	0.7547	0.0099
Akkermansia	Komagataeibacter	-0.5526	0.0495
Akkermansia	Lactobacillus	0.7433	0.0297
Akkermansia	Leuconostoc	0.7828	0.0297
Akkermansia	Luteimonas	-0.6714	0.0297
Akkermansia	Luteitalea	0.8908	0.0099
Akkermansia	Mannheimia	0.7416	0.0297
Akkermansia	Megasphaera	0.7145	0.0099
Akkermansia	Methylobacterium	-0.583	0.0396
Akkermansia	Micavibrio	0.9268	0.0099
Akkermansia	Microvirga	0.949	0.0099
Akkermansia	Minicystis	-0.5169	0.0495
Akkermansia	Mycobacterium	0.9463	0.0099
Akkermansia	Niabella	-0.7203	0.0396
Akkermansia	Nitrospira	0.9385	0.0099
Akkermansia	Nocardia	0.7847	0.0297
Akkermansia	Novosphingobium	0.7666	0.0099
Akkermansia	Oceanobacillus	-0.7643	0.0396
Akkermansia	Odoribacter	0.9171	0.0099
Akkermansia	Oenococcus	0.7304	0.0297
Akkermansia	Opitutus	0.937	0.0099
Akkermansia	Ornithinimicrobium	-0.7785	0.0198
Akkermansia	Paenibacillus	0.7502	0.0099
Akkermansia	Paludisphaera	0.9285	0.0099
Akkermansia	Paracoccus	0.9224	0.0099
Akkermansia	Pediococcus	0.6221	0.0396
Akkermansia	Pelolinea	0.8798	0.0198
Akkermansia	Phenylobacterium	0.7379	0.0099
Akkermansia	Planctomyces	0.8096	0.0198
Akkermansia	Prevotella	0.6804	0.0495
Akkermansia	Proteiniphilum	0.7898	0.0198
Akkermansia	Proteus	-0.6419	0.0198
Akkermansia	Pseudomonas	0.9038	0.0099
Akkermansia	Ralstonia	0.9457	0.0099
Akkermansia	Rhodococcus	0.7274	0.0297
Akkermansia	Roseiflexus	0.8946	0.0099
Akkermansia	Rubrobacter	0.8895	0.0099
Akkermansia	Ruminococcus	0.5964	0.0495
Akkermansia	Serratia	0.8723	0.0198
Akkermansia	Sorangium	0.6985	0.0297
Akkermansia	Sphaerobacter	0.7932	0.0099
Akkermansia	Sphingobium	0.7191	0.0198
Akkermansia	Sphingomonas	0.9286	0.0099
Akkermansia	Sphingorhabdus	0.8869	0.0099
Akkermansia	Stenotrophomonas	0.9286	0.0198
Akkermansia	Steroidobacter	-0.6974	0.0396
Akkermansia	Streptococcus	0.7729	0.0198
Akkermansia	Streptomyces	0.8886	0.0099
Akkermansia	Sutterella	0.9428	0.0099
Akkermansia	Tepidiforma	0.9435	0.0099
Akkermansia	Treponema	0.8553	0.0099
Akkermansia	Trueperella	0.839	0.0198
Akkermansia	Veillonella	0.7591	0.0099
Akkermansia	Verrucomicrobium	-0.7681	0.0297
Alcaligenes	Achromobacter	0.697	0.0099
Alcaligenes	Acidiphilium	0.9757	0.0099
Alcaligenes	Actinomyces	0.7433	0.0198
Alcaligenes	Altererythrobacter	-0.572	0.0198
Alcaligenes	Azospira	-0.4769	0.0495
Alcaligenes	Bacteroides	-0.7852	0.0099
Alcaligenes	Baekduia	-0.5059	0.0495
Alcaligenes	Bdellovibrio	-0.6624	0.0396
Alcaligenes	Bifidobacterium	-0.7144	0.0099
Alcaligenes	Blautia	-0.7445	0.0099
Alcaligenes	Brevefilum	-0.6463	0.0396
Alcaligenes	Brevibacillus	0.4871	0.0495
Alcaligenes	Burkholderia	0.6269	0.0198
Alcaligenes	Bythopirellula	-0.593	0.0495
Alcaligenes	Campylobacter	0.6049	0.0396
Alcaligenes	Chitinophaga	-0.5938	0.0396
Alcaligenes	Chloroflexus	-0.6632	0.0099
Alcaligenes	Chryseolinea	-0.7529	0.0099
Alcaligenes	Citrobacter	0.6172	0.0099
Alcaligenes	Clostridium	-0.591	0.0198
Alcaligenes	Corynebacterium	0.5806	0.0198
Alcaligenes	Desulfobacca	-0.7065	0.0297
Alcaligenes	Desulfosarcina	0.7173	0.0099
Alcaligenes	Dietzia	-0.5679	0.0297
Alcaligenes	Dolosigranulum	0.4897	0.0396
Alcaligenes	Faecalibacterium	-0.5231	0.0396
Alcaligenes	Gemmata	-0.6284	0.0495
Alcaligenes	Gemmatimonas	-0.6413	0.0396
Alcaligenes	Halobacillus	0.7473	0.0099
Alcaligenes	Helicobacter	0.6346	0.0099
Alcaligenes	Hymenobacter	-0.5701	0.0198
Alcaligenes	Hyphomonas	-0.5825	0.0297
Alcaligenes	Janthinobacterium	0.6383	0.0099
Alcaligenes	Luteitalea	-0.6796	0.0396
Alcaligenes	Mannheimia	-0.6486	0.0099
Alcaligenes	Moraxella	0.7051	0.0297
Alcaligenes	Mycobacterium	-0.5794	0.0396
Alcaligenes	Neisseria	0.5881	0.0396
Alcaligenes	Novosphingobium	-0.6359	0.0396
Alcaligenes	Odoribacter	-0.605	0.0396
Alcaligenes	Opitutus	-0.5911	0.0297
Alcaligenes	Paracoccus	-0.5831	0.0396
Alcaligenes	Parvibaculum	0.7535	0.0099
Alcaligenes	Pelolinea	-0.6721	0.0297
Alcaligenes	Porphyromonas	0.8011	0.0198
Alcaligenes	Ralstonia	-0.5545	0.0099
Alcaligenes	Rhodococcus	-0.6477	0.0396
Alcaligenes	Rubrobacter	-0.6067	0.0297
Alcaligenes	Ruminococcus	-0.654	0.0198
Alcaligenes	Sorangium	-0.6616	0.0198
Alcaligenes	Sphingobacterium	0.7004	0.0198
Alcaligenes	Sphingobium	-0.753	0.0198
Alcaligenes	Streptomyces	-0.6811	0.0198
Alistipes	Actinoplanes	-0.6499	0.0297
Alistipes	Citrobacter	0.5466	0.0495
Alistipes	Melioribacter	-0.5015	0.0396
Altererythrobacter	Acetobacter	0.8999	0.0099
Altererythrobacter	Acidaminococcus	0.8513	0.0198
Altererythrobacter	Acidimicrobium	-0.788	0.0099
Altererythrobacter	Akkermansia	0.837	0.0099
Altererythrobacter	Alcaligenes	-0.572	0.0198
Altererythrobacter	Anaerostipes	0.8565	0.0099
Altererythrobacter	Arachidicoccus	0.677	0.0198
Altererythrobacter	Arenimonas	0.7495	0.0297
Altererythrobacter	Azospirillum	0.6857	0.0099
Altererythrobacter	Bacteroides	0.7761	0.0297
Altererythrobacter	Bdellovibrio	0.894	0.0099
Altererythrobacter	Bifidobacterium	0.908	0.0198
Altererythrobacter	Blautia	0.799	0.0099
Altererythrobacter	Brevefilum	0.9396	0.0099
Altererythrobacter	Brevundimonas	0.9208	0.0099
Altererythrobacter	Burkholderia	-0.8188	0.0099
Altererythrobacter	Bythopirellula	0.8543	0.0099
Altererythrobacter	Candidatus_Cloacimonas	0.7749	0.0297
Altererythrobacter	Candidatus_Saccharimonas	0.5859	0.0495
Altererythrobacter	Candidatus_Solibacter	0.8231	0.0099
Altererythrobacter	Cellvibrio	-0.7659	0.0297
Altererythrobacter	Chitinophaga	0.8735	0.0099
Altererythrobacter	Chloroflexus	0.8512	0.0099
Altererythrobacter	Chryseobacterium	0.6268	0.0297
Altererythrobacter	Chryseolinea	0.7594	0.0198
Altererythrobacter	Clostridium	0.9087	0.0099
Altererythrobacter	Collinsella	0.6613	0.0495
Altererythrobacter	Conexibacter	-0.5529	0.0297
Altererythrobacter	Corynebacterium	-0.848	0.0198
Altererythrobacter	Cupriavidus	-0.6553	0.0099
Altererythrobacter	Delftia	0.8713	0.0099
Altererythrobacter	Desulfobacca	0.8086	0.0198
Altererythrobacter	Desulfoglaeba	-0.7841	0.0099
Altererythrobacter	Desulfovibrio	0.796	0.0297
Altererythrobacter	Dietzia	0.9585	0.0198
Altererythrobacter	Dolosigranulum	-0.7427	0.0297
Altererythrobacter	Egicoccus	0.8113	0.0099
Altererythrobacter	Faecalibacterium	0.8565	0.0099
Altererythrobacter	Ferrovibrio	0.8548	0.0198
Altererythrobacter	Flavobacterium	0.9127	0.0099
Altererythrobacter	Gemmata	0.9157	0.0099
Altererythrobacter	Gemmatimonas	0.8385	0.0198
Altererythrobacter	Geobacter	0.9021	0.0099
Altererythrobacter	Haemophilus	0.7914	0.0099
Altererythrobacter	Haliangium	-0.777	0.0198
Altererythrobacter	Hydrogenophaga	0.9392	0.0099
Altererythrobacter	Hyphomonas	0.6673	0.0396
Altererythrobacter	Ignavibacterium	0.8969	0.0099
Altererythrobacter	Kocuria	0.6819	0.0099
Altererythrobacter	Lactobacillus	0.8228	0.0198
Altererythrobacter	Leuconostoc	0.6948	0.0198
Altererythrobacter	Luteimonas	-0.8545	0.0099
Altererythrobacter	Luteitalea	0.8352	0.0099
Altererythrobacter	Mannheimia	0.8555	0.0099
Altererythrobacter	Marinobacter	-0.6563	0.0396
Altererythrobacter	Megasphaera	0.9099	0.0099
Altererythrobacter	Melioribacter	-0.5563	0.0396
Altererythrobacter	Micavibrio	0.7913	0.0297
Altererythrobacter	Microvirga	0.753	0.0099
Altererythrobacter	Minicystis	-0.7072	0.0198
Altererythrobacter	Mycobacterium	0.9008	0.0297
Altererythrobacter	Nitrospira	0.8349	0.0297
Altererythrobacter	Nocardia	0.6208	0.0495
Altererythrobacter	Novosphingobium	0.8287	0.0099
Altererythrobacter	Odoribacter	0.8761	0.0099
Altererythrobacter	Oenococcus	0.6801	0.0495
Altererythrobacter	Opitutus	0.8049	0.0198
Altererythrobacter	Oscillibacter	0.8181	0.0099
Altererythrobacter	Paludisphaera	0.8995	0.0198
Altererythrobacter	Paracoccus	0.9471	0.0099
Altererythrobacter	Parvibaculum	-0.6839	0.0198
Altererythrobacter	Pelolinea	0.8877	0.0099
Altererythrobacter	Planctomyces	0.7183	0.0297
Altererythrobacter	Prevotella	0.9089	0.0099
Altererythrobacter	Proteiniphilum	0.9014	0.0099
Altererythrobacter	Proteus	-0.8108	0.0198
Altererythrobacter	Pseudomonas	0.8784	0.0198
Altererythrobacter	Ralstonia	0.7722	0.0099
Altererythrobacter	Rhodococcus	0.9101	0.0198
Altererythrobacter	Roseiflexus	0.7916	0.0198
Altererythrobacter	Rubrobacter	0.8856	0.0099
Altererythrobacter	Ruminococcus	0.8874	0.0099
Altererythrobacter	Serratia	0.8184	0.0099
Altererythrobacter	Sorangium	0.7089	0.0297
Altererythrobacter	Sphaerobacter	0.8695	0.0099
Altererythrobacter	Sphingobium	0.8958	0.0198
Altererythrobacter	Sphingomonas	0.7534	0.0099
Altererythrobacter	Sphingorhabdus	0.8939	0.0198
Altererythrobacter	Stenotrophomonas	0.8925	0.0198
Altererythrobacter	Streptococcus	0.6734	0.0396
Altererythrobacter	Streptomyces	0.8645	0.0099
Altererythrobacter	Sutterella	0.8354	0.0099
Altererythrobacter	Tabrizicola	-0.7165	0.0297
Altererythrobacter	Tepidiforma	0.9455	0.0099
Altererythrobacter	Treponema	0.891	0.0198
Altererythrobacter	Xanthomonas	-0.5489	0.0396
Amycolatopsis	Acidiphilium	0.5929	0.0297
Amycolatopsis	Belliella	0.504	0.0198
Amycolatopsis	Exiguobacterium	0.5524	0.0495
Anaerohalosphaera	Acinetobacter	-0.5708	0.0495
Anaerohalosphaera	Actinomadura	-0.6859	0.0198
Anaerohalosphaera	Actinosynnema	0.7923	0.0198
Anaerohalosphaera	Aeromonas	-0.6614	0.0297
Anaerohalosphaera	Ahniella	0.7986	0.0297
Anaerohalosphaera	Arthrospira	0.7963	0.0099
Anaerohalosphaera	Azoarcus	0.8333	0.0198
Anaerohalosphaera	Bacillus	-0.6923	0.0396
Anaerohalosphaera	Blastochloris	0.8925	0.0198
Anaerohalosphaera	Bosea	0.7919	0.0198
Anaerohalosphaera	Candidatus_Atelocyanobacterium	0.8613	0.0099
Anaerohalosphaera	Candidatus_Protochlamydia	0.8282	0.0099
Anaerohalosphaera	Capnocytophaga	-0.6262	0.0396
Anaerohalosphaera	Clostridioides	0.8509	0.0099
Anaerohalosphaera	Corallococcus	0.7667	0.0099
Anaerohalosphaera	Cyclobacterium	0.8183	0.0297
Anaerohalosphaera	Deinococcus	-0.5281	0.0396
Anaerohalosphaera	Devosia	0.8159	0.0099
Anaerohalosphaera	Dysosmobacter	0.6943	0.0099
Anaerohalosphaera	Enterococcus	0.7733	0.0297
Anaerohalosphaera	Erythrobacter	0.7345	0.0198
Anaerohalosphaera	Faecalitalea	0.5944	0.0099
Anaerohalosphaera	Flavisolibacter	0.8862	0.0396
Anaerohalosphaera	Gemella	-0.6008	0.0297
Anaerohalosphaera	Georgenia	0.6477	0.0396
Anaerohalosphaera	Immundisolibacter	0.7914	0.0495
Anaerohalosphaera	Janthinobacterium	-0.6115	0.0396
Anaerohalosphaera	Komagataeibacter	0.8101	0.0297
Anaerohalosphaera	Lachnoclostridium	0.7872	0.0198
Anaerohalosphaera	Lysobacter	0.7635	0.0099
Anaerohalosphaera	Magnetospirillum	0.8877	0.0099
Anaerohalosphaera	Mesorhizobium	0.8657	0.0198
Anaerohalosphaera	Methylobacterium	0.7294	0.0297
Anaerohalosphaera	Methylocystis	0.7691	0.0198
Anaerohalosphaera	Methylophaga	0.7147	0.0297
Anaerohalosphaera	Moraxella	-0.6579	0.0396
Anaerohalosphaera	Neisseria	-0.5383	0.0396
Anaerohalosphaera	Niabella	0.8141	0.0396
Anaerohalosphaera	Oceanobacillus	0.6807	0.0396
Anaerohalosphaera	Ornithinimicrobium	0.7255	0.0297
Anaerohalosphaera	Phascolarctobacterium	-0.5298	0.0297
Anaerohalosphaera	Pseudorhodoplanes	0.7633	0.0099
Anaerohalosphaera	Rhizobium	-0.6946	0.0297
Anaerohalosphaera	Solitalea	0.8496	0.0099
Anaerohalosphaera	Sphingopyxis	0.8104	0.0198
Anaerohalosphaera	Steroidobacter	0.8524	0.0099
Anaerohalosphaera	Sulfuritortus	0.8274	0.0099
Anaerohalosphaera	Verrucomicrobium	0.7962	0.0297
Anaeromyxobacter	Caloramator	0.5213	0.0297
Anaeromyxobacter	Comamonas	-0.5195	0.0396
Anaeromyxobacter	Conexibacter	0.5608	0.0396
Anaeromyxobacter	Cupriavidus	0.7377	0.0297
Anaeromyxobacter	Mariniblastus	0.4601	0.0495
Anaeromyxobacter	Pontibacter	0.6682	0.0198
Anaeromyxobacter	Sphaerotilus	0.6415	0.0396
Anaeromyxobacter	Streptosporangium	0.6238	0.0495
Anaerostipes	Acetobacter	0.8056	0.0297
Anaerostipes	Acidaminococcus	0.8756	0.0099
Anaerostipes	Acidimicrobium	-0.9337	0.0099
Anaerostipes	Akkermansia	0.7407	0.0396
Anaerostipes	Altererythrobacter	0.8565	0.0099
Anaerostipes	Arachidicoccus	0.727	0.0297
Anaerostipes	Arenimonas	0.7175	0.0297
Anaerostipes	Bacteroides	0.6079	0.0396
Anaerostipes	Bdellovibrio	0.8382	0.0099
Anaerostipes	Bifidobacterium	0.8848	0.0198
Anaerostipes	Blautia	0.7783	0.0198
Anaerostipes	Brevefilum	0.8728	0.0099
Anaerostipes	Brevibacillus	-0.582	0.0396
Anaerostipes	Brevundimonas	0.8781	0.0198
Anaerostipes	Burkholderia	-0.9085	0.0099
Anaerostipes	Bythopirellula	0.899	0.0099
Anaerostipes	Candidatus_Cloacimonas	0.7937	0.0297
Anaerostipes	Candidatus_Cyclonatronum	-0.6326	0.0495
Anaerostipes	Candidatus_Koribacter	-0.6915	0.0297
Anaerostipes	Candidatus_Saccharimonas	0.6724	0.0297
Anaerostipes	Candidatus_Solibacter	0.7231	0.0198
Anaerostipes	Cellvibrio	-0.9322	0.0099
Anaerostipes	Chelatococcus	-0.5831	0.0396
Anaerostipes	Chitinophaga	0.8396	0.0198
Anaerostipes	Chloroflexus	0.6633	0.0297
Anaerostipes	Chryseobacterium	0.7001	0.0396
Anaerostipes	Chryseolinea	0.7137	0.0198
Anaerostipes	Clostridium	0.9494	0.0099
Anaerostipes	Corynebacterium	-0.9461	0.0099
Anaerostipes	Delftia	0.7641	0.0198
Anaerostipes	Desulfobacca	0.6986	0.0495
Anaerostipes	Desulfoglaeba	-0.8656	0.0099
Anaerostipes	Desulfovibrio	0.8837	0.0099
Anaerostipes	Dietzia	0.88	0.0099
Anaerostipes	Dolosigranulum	-0.9108	0.0099
Anaerostipes	Egicoccus	0.8122	0.0099
Anaerostipes	Faecalibacterium	0.8859	0.0099
Anaerostipes	Ferrovibrio	0.758	0.0198
Anaerostipes	Filifactor	0.6014	0.0495
Anaerostipes	Flavobacterium	0.8311	0.0198
Anaerostipes	Gemmata	0.8096	0.0198
Anaerostipes	Gemmatimonas	0.784	0.0099
Anaerostipes	Geobacter	0.8134	0.0297
Anaerostipes	Haemophilus	0.7502	0.0198
Anaerostipes	Haliangium	-0.9499	0.0099
Anaerostipes	Halomonas	0.7147	0.0099
Anaerostipes	Hydrogenophaga	0.8949	0.0099
Anaerostipes	Hyphomonas	0.6867	0.0297
Anaerostipes	Ignavibacterium	0.8457	0.0099
Anaerostipes	Kocuria	0.6403	0.0297
Anaerostipes	Lactobacillus	0.7269	0.0198
Anaerostipes	Leuconostoc	0.6077	0.0396
Anaerostipes	Luteimonas	-0.9238	0.0198
Anaerostipes	Luteitalea	0.6614	0.0198
Anaerostipes	Mannheimia	0.8114	0.0099
Anaerostipes	Marinobacter	-0.6959	0.0396
Anaerostipes	Megasphaera	0.9681	0.0099
Anaerostipes	Micavibrio	0.6422	0.0396
Anaerostipes	Microvirga	0.7055	0.0297
Anaerostipes	Minicystis	-0.6714	0.0297
Anaerostipes	Mycobacterium	0.8575	0.0198
Anaerostipes	Nitrosomonas	-0.5605	0.0198
Anaerostipes	Nitrospira	0.7247	0.0198
Anaerostipes	Nocardia	0.6379	0.0396
Anaerostipes	Novosphingobium	0.8643	0.0099
Anaerostipes	Odoribacter	0.8707	0.0099
Anaerostipes	Opitutus	0.7755	0.0099
Anaerostipes	Oscillibacter	0.8954	0.0099
Anaerostipes	Paludisphaera	0.8463	0.0099
Anaerostipes	Pantoea	-0.5928	0.0396
Anaerostipes	Paracoccus	0.8904	0.0099
Anaerostipes	Parvibaculum	-0.6063	0.0099
Anaerostipes	Pelolinea	0.7962	0.0099
Anaerostipes	Planctomyces	0.6714	0.0297
Anaerostipes	Prevotella	0.9593	0.0099
Anaerostipes	Proteiniphilum	0.911	0.0099
Anaerostipes	Proteus	-0.915	0.0099
Anaerostipes	Pseudomonas	0.8507	0.0099
Anaerostipes	Pseudoxanthomonas	0.573	0.0297
Anaerostipes	Ralstonia	0.6397	0.0396
Anaerostipes	Rhodococcus	0.7269	0.0297
Anaerostipes	Roseiflexus	0.8474	0.0099
Anaerostipes	Rothia	0.5533	0.0495
Anaerostipes	Rubrobacter	0.9153	0.0198
Anaerostipes	Ruminococcus	0.8758	0.0099
Anaerostipes	Serratia	0.8555	0.0099
Anaerostipes	Sphaerobacter	0.8964	0.0099
Anaerostipes	Sphingobium	0.8698	0.0099
Anaerostipes	Sphingomonas	0.8025	0.0099
Anaerostipes	Sphingorhabdus	0.8356	0.0099
Anaerostipes	Stenotrophomonas	0.8283	0.0396
Anaerostipes	Streptococcus	0.7594	0.0099
Anaerostipes	Streptomyces	0.7152	0.0297
Anaerostipes	Sutterella	0.8029	0.0297
Anaerostipes	Tabrizicola	-0.9157	0.0099
Anaerostipes	Tepidiforma	0.8533	0.0099
Anaerostipes	Treponema	0.8674	0.0099
Anaerostipes	Veillonella	0.6521	0.0297
Anoxybacillus	Frankia	-0.7928	0.0099
Anoxybacillus	Rothia	0.5013	0.0297
Arachidicoccus	Acetobacter	0.6676	0.0297
Arachidicoccus	Acidaminococcus	0.8455	0.0297
Arachidicoccus	Acidimicrobium	-0.5918	0.0297
Arachidicoccus	Acinetobacter	0.818	0.0099
Arachidicoccus	Actinosynnema	-0.5872	0.0297
Arachidicoccus	Akkermansia	0.8012	0.0198
Arachidicoccus	Altererythrobacter	0.677	0.0198
Arachidicoccus	Anaerostipes	0.727	0.0297
Arachidicoccus	Arenimonas	0.6718	0.0297
Arachidicoccus	Azoarcus	-0.6413	0.0198
Arachidicoccus	Bacillus	0.7876	0.0099
Arachidicoccus	Bdellovibrio	0.6622	0.0297
Arachidicoccus	Brevefilum	0.7049	0.0198
Arachidicoccus	Brevundimonas	0.7985	0.0099
Arachidicoccus	Bythopirellula	0.7151	0.0099
Arachidicoccus	Candidatus_Cloacimonas	0.7619	0.0297
Arachidicoccus	Candidatus_Koribacter	-0.6293	0.0099
Arachidicoccus	Candidatus_Solibacter	0.7647	0.0198
Arachidicoccus	Cellvibrio	-0.5878	0.0495
Arachidicoccus	Chitinophaga	0.7347	0.0297
Arachidicoccus	Chryseobacterium	0.8644	0.0099
Arachidicoccus	Clostridium	0.5972	0.0396
Arachidicoccus	Collinsella	0.7098	0.0297
Arachidicoccus	Corallococcus	-0.776	0.0099
Arachidicoccus	Cyclobacterium	-0.5696	0.0495
Arachidicoccus	Delftia	0.7718	0.0396
Arachidicoccus	Desulfovibrio	0.7893	0.0099
Arachidicoccus	Dietzia	0.6998	0.0297
Arachidicoccus	Egicoccus	0.8421	0.0099
Arachidicoccus	Erythrobacter	-0.5906	0.0495
Arachidicoccus	Filifactor	0.61	0.0495
Arachidicoccus	Flavobacterium	0.7826	0.0198
Arachidicoccus	Gemella	0.6526	0.0396
Arachidicoccus	Gemmata	0.6845	0.0099
Arachidicoccus	Gemmatimonas	0.6869	0.0396
Arachidicoccus	Geobacter	0.6797	0.0297
Arachidicoccus	Georgenia	-0.671	0.0495
Arachidicoccus	Haemophilus	0.9036	0.0198
Arachidicoccus	Haliangium	-0.6256	0.0297
Arachidicoccus	Halomonas	0.6828	0.0099
Arachidicoccus	Herbaspirillum	0.6496	0.0495
Arachidicoccus	Hydrogenophaga	0.7178	0.0099
Arachidicoccus	Ignavibacterium	0.7587	0.0099
Arachidicoccus	Kocuria	0.8563	0.0099
Arachidicoccus	Lactobacillus	0.7357	0.0099
Arachidicoccus	Lactococcus	0.7011	0.0198
Arachidicoccus	Lentibacillus	-0.6227	0.0099
Arachidicoccus	Leuconostoc	0.7686	0.0198
Arachidicoccus	Lysinibacillus	0.6112	0.0198
Arachidicoccus	Megasphaera	0.6765	0.0099
Arachidicoccus	Methylocystis	-0.6701	0.0198
Arachidicoccus	Micavibrio	0.671	0.0198
Arachidicoccus	Microvirga	0.762	0.0099
Arachidicoccus	Mycobacterium	0.742	0.0099
Arachidicoccus	Neisseria	0.5988	0.0297
Arachidicoccus	Niabella	-0.6808	0.0297
Arachidicoccus	Nitrospira	0.7001	0.0297
Arachidicoccus	Nocardia	0.7445	0.0297
Arachidicoccus	Novosphingobium	0.6228	0.0396
Arachidicoccus	Oceanobacillus	-0.6721	0.0099
Arachidicoccus	Odoribacter	0.7865	0.0099
Arachidicoccus	Opitutus	0.6879	0.0099
Arachidicoccus	Ornithinimicrobium	-0.7678	0.0099
Arachidicoccus	Paenibacillus	0.6555	0.0297
Arachidicoccus	Paracoccus	0.7246	0.0099
Arachidicoccus	Phenylobacterium	0.7886	0.0099
Arachidicoccus	Planctomyces	0.6449	0.0297
Arachidicoccus	Pontibacter	-0.5966	0.0495
Arachidicoccus	Porphyrobacter	0.5784	0.0495
Arachidicoccus	Prevotella	0.6065	0.0396
Arachidicoccus	Proteiniphilum	0.6213	0.0396
Arachidicoccus	Proteus	-0.5834	0.0396
Arachidicoccus	Pseudomonas	0.8374	0.0099
Arachidicoccus	Pseudorhodoplanes	-0.6822	0.0198
Arachidicoccus	Psychrobacter	-0.4841	0.0396
Arachidicoccus	Ralstonia	0.7397	0.0198
Arachidicoccus	Roseiflexus	0.8058	0.0099
Arachidicoccus	Rothia	0.579	0.0396
Arachidicoccus	Rubrobacter	0.7243	0.0099
Arachidicoccus	Serratia	0.8396	0.0396
Arachidicoccus	Sphaerobacter	0.6593	0.0396
Arachidicoccus	Sphingomonas	0.839	0.0099
Arachidicoccus	Stenotrophomonas	0.8117	0.0297
Arachidicoccus	Steroidobacter	-0.6578	0.0495
Arachidicoccus	Streptococcus	0.8838	0.0099
Arachidicoccus	Streptomyces	0.6602	0.0198
Arachidicoccus	Sutterella	0.8864	0.0099
Arachidicoccus	Tabrizicola	-0.5608	0.0495
Arachidicoccus	Tepidiforma	0.7345	0.0099
Arachidicoccus	Trueperella	0.7727	0.0099
Arachidicoccus	Veillonella	0.91	0.0099
Arachidicoccus	Verrucomicrobium	-0.6602	0.0198
Arcobacter	Azospira	0.7856	0.0099
Arcobacter	Candidatus_Cyclonatronum	0.6184	0.0198
Arcobacter	Lysinibacillus	-0.5108	0.0495
Arcobacter	Mycoplasma	-0.6164	0.0297
Arcobacter	Nibricoccus	0.5829	0.0396
Arcobacter	Pontibacter	0.5726	0.0297
Arcobacter	Rathayibacter	0.597	0.0099
Arenimonas	Acetobacter	0.5996	0.0495
Arenimonas	Acidaminococcus	0.7573	0.0198
Arenimonas	Acidimicrobium	-0.6047	0.0297
Arenimonas	Acinetobacter	0.7123	0.0099
Arenimonas	Akkermansia	0.8542	0.0099
Arenimonas	Altererythrobacter	0.7495	0.0297
Arenimonas	Anaerostipes	0.7175	0.0297
Arenimonas	Arachidicoccus	0.6718	0.0297
Arenimonas	Azospirillum	0.7681	0.0099
Arenimonas	Bacillus	0.6849	0.0198
Arenimonas	Bacteroides	0.7015	0.0099
Arenimonas	Bdellovibrio	0.8635	0.0099
Arenimonas	Bifidobacterium	0.7126	0.0495
Arenimonas	Brevefilum	0.8703	0.0099
Arenimonas	Brevundimonas	0.8885	0.0099
Arenimonas	Burkholderia	-0.6482	0.0099
Arenimonas	Bythopirellula	0.8275	0.0099
Arenimonas	Candidatus_Cloacimonas	0.8812	0.0099
Arenimonas	Candidatus_Koribacter	-0.8332	0.0099
Arenimonas	Candidatus_Saccharimonas	0.7835	0.0099
Arenimonas	Candidatus_Solibacter	0.6848	0.0297
Arenimonas	Cellvibrio	-0.6048	0.0495
Arenimonas	Chitinophaga	0.909	0.0099
Arenimonas	Chryseobacterium	0.8054	0.0099
Arenimonas	Chryseolinea	0.7134	0.0396
Arenimonas	Clostridium	0.6858	0.0396
Arenimonas	Collinsella	0.7104	0.0099
Arenimonas	Corallococcus	-0.7522	0.0099
Arenimonas	Corynebacterium	-0.659	0.0297
Arenimonas	Curtobacterium	0.8474	0.0099
Arenimonas	Delftia	0.5627	0.0495
Arenimonas	Desulfobacca	0.7713	0.0297
Arenimonas	Desulfoglaeba	-0.5655	0.0495
Arenimonas	Desulfovibrio	0.6882	0.0297
Arenimonas	Dietzia	0.8028	0.0099
Arenimonas	Egicoccus	0.8571	0.0099
Arenimonas	Erythrobacter	-0.7048	0.0099
Arenimonas	Ferrovibrio	0.727	0.0297
Arenimonas	Flavobacterium	0.8631	0.0099
Arenimonas	Gemella	0.7863	0.0099
Arenimonas	Gemmata	0.8781	0.0099
Arenimonas	Gemmatimonas	0.8568	0.0099
Arenimonas	Geobacter	0.7786	0.0297
Arenimonas	Haemophilus	0.7117	0.0396
Arenimonas	Haliangium	-0.5926	0.0396
Arenimonas	Halomonas	0.8217	0.0099
Arenimonas	Hydrogenophaga	0.8286	0.0198
Arenimonas	Hyphomonas	0.8464	0.0099
Arenimonas	Ignavibacterium	0.9045	0.0099
Arenimonas	Kocuria	0.6196	0.0495
Arenimonas	Leuconostoc	0.5838	0.0297
Arenimonas	Luteimonas	-0.6489	0.0198
Arenimonas	Luteitalea	0.8646	0.0099
Arenimonas	Mannheimia	0.7161	0.0198
Arenimonas	Methylobacterium	-0.5906	0.0396
Arenimonas	Methylocystis	-0.5725	0.0396
Arenimonas	Micavibrio	0.7248	0.0396
Arenimonas	Microvirga	0.885	0.0099
Arenimonas	Mycobacterium	0.8552	0.0099
Arenimonas	Nibricoccus	-0.7304	0.0198
Arenimonas	Nitrospira	0.8072	0.0198
Arenimonas	Novosphingobium	0.7707	0.0099
Arenimonas	Oceanobacillus	-0.6567	0.0297
Arenimonas	Odoribacter	0.8855	0.0099
Arenimonas	Oenococcus	0.8608	0.0099
Arenimonas	Opitutus	0.7968	0.0099
Arenimonas	Ornithinimicrobium	-0.68	0.0099
Arenimonas	Paludisphaera	0.8948	0.0099
Arenimonas	Paracoccus	0.8519	0.0099
Arenimonas	Pelolinea	0.8094	0.0099
Arenimonas	Phenylobacterium	0.6094	0.0495
Arenimonas	Planctomyces	0.8278	0.0099
Arenimonas	Pontibacter	-0.784	0.0297
Arenimonas	Prevotella	0.6535	0.0198
Arenimonas	Proteiniphilum	0.6879	0.0396
Arenimonas	Proteus	-0.6272	0.0198
Arenimonas	Pseudomonas	0.7861	0.0198
Arenimonas	Pseudorhodoplanes	-0.5824	0.0495
Arenimonas	Ralstonia	0.8668	0.0099
Arenimonas	Rhodococcus	0.6861	0.0198
Arenimonas	Roseiflexus	0.8843	0.0099
Arenimonas	Rubrobacter	0.8691	0.0198
Arenimonas	Ruminococcus	0.5795	0.0495
Arenimonas	Serratia	0.689	0.0198
Arenimonas	Solitalea	-0.6152	0.0297
Arenimonas	Sorangium	0.6884	0.0297
Arenimonas	Sphaerobacter	0.7926	0.0099
Arenimonas	Sphingobium	0.7107	0.0396
Arenimonas	Sphingomonas	0.7926	0.0099
Arenimonas	Sphingorhabdus	0.8659	0.0099
Arenimonas	Stenotrophomonas	0.8235	0.0297
Arenimonas	Steroidobacter	-0.6541	0.0297
Arenimonas	Streptococcus	0.6688	0.0396
Arenimonas	Streptomyces	0.7588	0.0099
Arenimonas	Sutterella	0.7656	0.0099
Arenimonas	Tepidiforma	0.8626	0.0099
Arenimonas	Treponema	0.6877	0.0396
Arenimonas	Trueperella	0.7938	0.0198
Arenimonas	Verrucomicrobium	-0.6857	0.0396
Arthrospira	Achromobacter	-0.6203	0.0495
Arthrospira	Acinetobacter	-0.5723	0.0396
Arthrospira	Actinomadura	-0.6493	0.0396
Arthrospira	Actinosynnema	0.8544	0.0099
Arthrospira	Ahniella	0.8112	0.0198
Arthrospira	Anaerohalosphaera	0.7963	0.0099
Arthrospira	Azoarcus	0.8609	0.0099
Arthrospira	Bacillus	-0.7307	0.0198
Arthrospira	Blastochloris	0.8731	0.0198
Arthrospira	Bosea	0.7493	0.0495
Arthrospira	Brevibacillus	-0.5928	0.0396
Arthrospira	Campylobacter	-0.5694	0.0396
Arthrospira	Candidatus_Atelocyanobacterium	0.829	0.0198
Arthrospira	Candidatus_Protochlamydia	0.8403	0.0099
Arthrospira	Capnocytophaga	-0.6789	0.0495
Arthrospira	Clostridioides	0.7936	0.0297
Arthrospira	Corallococcus	0.7591	0.0297
Arthrospira	Cyclobacterium	0.796	0.0099
Arthrospira	Devosia	0.9069	0.0099
Arthrospira	Dysosmobacter	0.6791	0.0495
Arthrospira	Enterococcus	0.7223	0.0297
Arthrospira	Erythrobacter	0.6465	0.0396
Arthrospira	Flavisolibacter	0.8166	0.0198
Arthrospira	Immundisolibacter	0.6472	0.0495
Arthrospira	Janthinobacterium	-0.6325	0.0297
Arthrospira	Komagataeibacter	0.8726	0.0198
Arthrospira	Lachnoclostridium	0.7626	0.0198
Arthrospira	Lysobacter	0.8062	0.0198
Arthrospira	Magnetospirillum	0.8857	0.0396
Arthrospira	Methylobacterium	0.7249	0.0396
Arthrospira	Methylocystis	0.9036	0.0198
Arthrospira	Methylophaga	0.8196	0.0297
Arthrospira	Moraxella	-0.6221	0.0495
Arthrospira	Neisseria	-0.7057	0.0396
Arthrospira	Niabella	0.8124	0.0198
Arthrospira	Oceanobacillus	0.74	0.0297
Arthrospira	Ornithinimicrobium	0.7091	0.0198
Arthrospira	Paenibacillus	-0.645	0.0297
Arthrospira	Phascolarctobacterium	-0.5286	0.0495
Arthrospira	Phenylobacterium	-0.5882	0.0396
Arthrospira	Pseudorhodoplanes	0.7607	0.0396
Arthrospira	Solitalea	0.7427	0.0198
Arthrospira	Sphingobacterium	-0.609	0.0495
Arthrospira	Sphingopyxis	0.8154	0.0198
Arthrospira	Steroidobacter	0.832	0.0297
Arthrospira	Sulfuritortus	0.8131	0.0198
Arthrospira	Veillonella	-0.5589	0.0396
Arthrospira	Verrucomicrobium	0.8814	0.0099
Azoarcus	Acinetobacter	-0.7926	0.0198
Azoarcus	Actinomadura	-0.6165	0.0495
Azoarcus	Actinosynnema	0.9357	0.0099
Azoarcus	Ahniella	0.9079	0.0099
Azoarcus	Akkermansia	-0.6639	0.0297
Azoarcus	Anaerohalosphaera	0.8333	0.0198
Azoarcus	Arachidicoccus	-0.6413	0.0198
Azoarcus	Arthrospira	0.8609	0.0099
Azoarcus	Bacillus	-0.9077	0.0099
Azoarcus	Blastochloris	0.9112	0.0198
Azoarcus	Bosea	0.9022	0.0396
Azoarcus	Campylobacter	-0.5752	0.0297
Azoarcus	Candidatus_Atelocyanobacterium	0.973	0.0099
Azoarcus	Candidatus_Cloacimonas	-0.6092	0.0396
Azoarcus	Candidatus_Protochlamydia	0.8993	0.0099
Azoarcus	Capnocytophaga	-0.6019	0.0495
Azoarcus	Chryseobacterium	-0.8084	0.0099
Azoarcus	Clostridioides	0.8801	0.0297
Azoarcus	Corallococcus	0.9508	0.0198
Azoarcus	Cyclobacterium	0.9461	0.0198
Azoarcus	Devosia	0.9689	0.0198
Azoarcus	Egicoccus	-0.5876	0.0198
Azoarcus	Enterococcus	0.9117	0.0396
Azoarcus	Erythrobacter	0.8916	0.0099
Azoarcus	Flavisolibacter	0.9183	0.0198
Azoarcus	Gemella	-0.7365	0.0297
Azoarcus	Georgenia	0.8329	0.0099
Azoarcus	Haemophilus	-0.6719	0.0297
Azoarcus	Halomonas	-0.6992	0.0099
Azoarcus	Immundisolibacter	0.8435	0.0099
Azoarcus	Komagataeibacter	0.9451	0.0198
Azoarcus	Lachnoclostridium	0.7969	0.0297
Azoarcus	Lautropia	-0.6266	0.0297
Azoarcus	Lysinibacillus	-0.6632	0.0297
Azoarcus	Lysobacter	0.9335	0.0099
Azoarcus	Magnetospirillum	0.9435	0.0198
Azoarcus	Mesorhizobium	0.7825	0.0099
Azoarcus	Methylobacterium	0.8873	0.0297
Azoarcus	Methylocystis	0.946	0.0099
Azoarcus	Methylophaga	0.7708	0.0099
Azoarcus	Microvirga	-0.6549	0.0297
Azoarcus	Moraxella	-0.5704	0.0297
Azoarcus	Neisseria	-0.808	0.0099
Azoarcus	Niabella	0.9351	0.0099
Azoarcus	Nitrospira	-0.5513	0.0297
Azoarcus	Nocardia	-0.6118	0.0495
Azoarcus	Oceanobacillus	0.8989	0.0198
Azoarcus	Ornithinimicrobium	0.9196	0.0099
Azoarcus	Paenibacillus	-0.7294	0.0198
Azoarcus	Phascolarctobacterium	-0.5751	0.0198
Azoarcus	Phenylobacterium	-0.5965	0.0396
Azoarcus	Planctomyces	-0.5241	0.0495
Azoarcus	Pseudorhodoplanes	0.973	0.0099
Azoarcus	Psychrobacillus	-0.5917	0.0198
Azoarcus	Ralstonia	-0.607	0.0495
Azoarcus	Roseiflexus	-0.5953	0.0396
Azoarcus	Rothia	-0.649	0.0297
Azoarcus	Solitalea	0.8453	0.0198
Azoarcus	Sphingobacterium	-0.7094	0.0099
Azoarcus	Sphingopyxis	0.9323	0.0099
Azoarcus	Steroidobacter	0.9876	0.0099
Azoarcus	Streptococcus	-0.6511	0.0297
Azoarcus	Sulfuritortus	0.9294	0.0099
Azoarcus	Sutterella	-0.6043	0.0198
Azoarcus	Trueperella	-0.6999	0.0198
Azoarcus	Veillonella	-0.706	0.0099
Azoarcus	Verrucomicrobium	0.9605	0.0198
Azospira	Alcaligenes	-0.4769	0.0495
Azospira	Arcobacter	0.7856	0.0099
Azospira	Campylobacter	-0.5384	0.0495
Azospira	Dermabacter	0.5781	0.0396
Azospira	Ferrovibrio	0.5572	0.0495
Azospira	Georgenia	0.5608	0.0495
Azospira	Lysobacter	0.5054	0.0495
Azospira	Mannheimia	0.589	0.0099
Azospira	Mycoplasma	-0.5395	0.0396
Azospira	Neisseria	-0.6392	0.0396
Azospira	Phascolarctobacterium	-0.5546	0.0297
Azospira	Rathayibacter	0.7475	0.0198
Azospirillum	Acidaminococcus	0.631	0.0396
Azospirillum	Acinetobacter	0.6131	0.0099
Azospirillum	Actinomyces	-0.6271	0.0495
Azospirillum	Akkermansia	0.8112	0.0099
Azospirillum	Altererythrobacter	0.6857	0.0099
Azospirillum	Arenimonas	0.7681	0.0099
Azospirillum	Bacillus	0.5388	0.0297
Azospirillum	Bacteroides	0.8272	0.0099
Azospirillum	Bdellovibrio	0.7492	0.0198
Azospirillum	Brevefilum	0.7345	0.0297
Azospirillum	Brevundimonas	0.719	0.0099
Azospirillum	Bythopirellula	0.6101	0.0396
Azospirillum	Candidatus_Cloacimonas	0.7503	0.0099
Azospirillum	Candidatus_Koribacter	-0.4689	0.0396
Azospirillum	Candidatus_Saccharimonas	0.6148	0.0495
Azospirillum	Candidatus_Solibacter	0.697	0.0297
Azospirillum	Chitinophaga	0.7703	0.0297
Azospirillum	Chloroflexus	0.6578	0.0297
Azospirillum	Chryseobacterium	0.6343	0.0495
Azospirillum	Chryseolinea	0.611	0.0495
Azospirillum	Corallococcus	-0.5825	0.0396
Azospirillum	Curtobacterium	0.6089	0.0396
Azospirillum	Delftia	0.6233	0.0297
Azospirillum	Desulfobacca	0.7237	0.0099
Azospirillum	Dietzia	0.6566	0.0198
Azospirillum	Egicoccus	0.6899	0.0099
Azospirillum	Ferrovibrio	0.6695	0.0099
Azospirillum	Flavobacterium	0.7758	0.0099
Azospirillum	Gemella	0.689	0.0099
Azospirillum	Gemmata	0.7563	0.0198
Azospirillum	Gemmatimonas	0.7683	0.0099
Azospirillum	Geobacter	0.7232	0.0297
Azospirillum	Hydrogenophaga	0.6741	0.0297
Azospirillum	Hyphomonas	0.6918	0.0297
Azospirillum	Ignavibacterium	0.7147	0.0396
Azospirillum	Leuconostoc	0.672	0.0297
Azospirillum	Luteitalea	0.8592	0.0099
Azospirillum	Micavibrio	0.7924	0.0099
Azospirillum	Microvirga	0.8023	0.0099
Azospirillum	Mycobacterium	0.7175	0.0099
Azospirillum	Niabella	-0.5706	0.0495
Azospirillum	Nitrospira	0.811	0.0099
Azospirillum	Oceanobacillus	-0.6349	0.0495
Azospirillum	Odoribacter	0.7209	0.0099
Azospirillum	Oenococcus	0.8587	0.0099
Azospirillum	Opitutus	0.7245	0.0198
Azospirillum	Paludisphaera	0.7351	0.0198
Azospirillum	Paracoccus	0.7186	0.0396
Azospirillum	Pelobacter	0.6187	0.0198
Azospirillum	Pelolinea	0.6541	0.0099
Azospirillum	Phenylobacterium	0.5725	0.0198
Azospirillum	Planctomyces	0.7836	0.0099
Azospirillum	Proteiniphilum	0.5892	0.0198
Azospirillum	Pseudomonas	0.7099	0.0198
Azospirillum	Ralstonia	0.8753	0.0198
Azospirillum	Rhodococcus	0.7073	0.0198
Azospirillum	Roseiflexus	0.6362	0.0495
Azospirillum	Rubrobacter	0.628	0.0495
Azospirillum	Sorangium	0.6171	0.0495
Azospirillum	Sphingomonas	0.6367	0.0495
Azospirillum	Sphingorhabdus	0.6963	0.0198
Azospirillum	Stenotrophomonas	0.7681	0.0495
Azospirillum	Streptomyces	0.7597	0.0297
Azospirillum	Sutterella	0.653	0.0495
Azospirillum	Tepidiforma	0.7561	0.0297
Azospirillum	Trueperella	0.7104	0.0297
Azospirillum	Verrucomicrobium	-0.5715	0.0396
Bacillus	Acidaminococcus	0.6829	0.0396
Bacillus	Acinetobacter	0.9441	0.0099
Bacillus	Actinosynnema	-0.8083	0.0099
Bacillus	Ahniella	-0.8239	0.0099
Bacillus	Akkermansia	0.8142	0.0099
Bacillus	Anaerohalosphaera	-0.6923	0.0396
Bacillus	Arachidicoccus	0.7876	0.0099
Bacillus	Arenimonas	0.6849	0.0198
Bacillus	Arthrospira	-0.7307	0.0198
Bacillus	Azoarcus	-0.9077	0.0099
Bacillus	Azospirillum	0.5388	0.0297
Bacillus	Blastochloris	-0.8134	0.0099
Bacillus	Bosea	-0.8501	0.0099
Bacillus	Brevefilum	0.6003	0.0297
Bacillus	Brevundimonas	0.6953	0.0396
Bacillus	Campylobacter	0.5885	0.0495
Bacillus	Candidatus_Atelocyanobacterium	-0.9037	0.0099
Bacillus	Candidatus_Cloacimonas	0.7628	0.0297
Bacillus	Candidatus_Protochlamydia	-0.8721	0.0198
Bacillus	Candidatus_Solibacter	0.6466	0.0297
Bacillus	Chitinophaga	0.6684	0.0495
Bacillus	Chryseobacterium	0.9036	0.0099
Bacillus	Clostridioides	-0.718	0.0099
Bacillus	Collinsella	0.7048	0.0099
Bacillus	Corallococcus	-0.9568	0.0099
Bacillus	Cyclobacterium	-0.8627	0.0099
Bacillus	Desulfovibrio	0.6121	0.0495
Bacillus	Devosia	-0.8435	0.0099
Bacillus	Dietzia	0.5705	0.0297
Bacillus	Egicoccus	0.7519	0.0099
Bacillus	Enterococcus	-0.7781	0.0297
Bacillus	Erythrobacter	-0.8767	0.0198
Bacillus	Flavisolibacter	-0.8204	0.0198
Bacillus	Flavobacterium	0.7098	0.0198
Bacillus	Gemella	0.7912	0.0099
Bacillus	Gemmata	0.6273	0.0396
Bacillus	Gemmatimonas	0.6961	0.0099
Bacillus	Geobacter	0.5875	0.0495
Bacillus	Georgenia	-0.8474	0.0099
Bacillus	Haemophilus	0.8264	0.0099
Bacillus	Halomonas	0.8027	0.0099
Bacillus	Herbaspirillum	0.6297	0.0297
Bacillus	Hungateiclostridium	0.5689	0.0396
Bacillus	Ignavibacterium	0.7373	0.0198
Bacillus	Immundisolibacter	-0.728	0.0198
Bacillus	Kocuria	0.7056	0.0297
Bacillus	Komagataeibacter	-0.8656	0.0099
Bacillus	Luteitalea	0.6266	0.0297
Bacillus	Lysinibacillus	0.771	0.0198
Bacillus	Lysobacter	-0.7809	0.0297
Bacillus	Magnetospirillum	-0.782	0.0198
Bacillus	Mesorhizobium	-0.7147	0.0099
Bacillus	Methylobacterium	-0.7844	0.0099
Bacillus	Methylocystis	-0.8851	0.0099
Bacillus	Methylophaga	-0.6457	0.0396
Bacillus	Micavibrio	0.711	0.0099
Bacillus	Microvirga	0.8123	0.0099
Bacillus	Mycobacterium	0.6888	0.0198
Bacillus	Niabella	-0.9149	0.0099
Bacillus	Nibricoccus	-0.5299	0.0495
Bacillus	Nitrospira	0.6862	0.0297
Bacillus	Nocardia	0.7332	0.0099
Bacillus	Oceanobacillus	-0.8883	0.0099
Bacillus	Odoribacter	0.67	0.0297
Bacillus	Opitutus	0.731	0.0198
Bacillus	Ornithinimicrobium	-0.9629	0.0099
Bacillus	Paenibacillus	0.8506	0.0099
Bacillus	Paracoccus	0.6025	0.0099
Bacillus	Phenylobacterium	0.7499	0.0099
Bacillus	Pseudorhodoplanes	-0.8972	0.0099
Bacillus	Ralstonia	0.7804	0.0099
Bacillus	Roseiflexus	0.776	0.0198
Bacillus	Rothia	0.6291	0.0297
Bacillus	Rubrobacter	0.6236	0.0396
Bacillus	Serratia	0.68	0.0297
Bacillus	Solitalea	-0.759	0.0198
Bacillus	Sorangium	0.4893	0.0495
Bacillus	Sphingobacterium	0.5971	0.0495
Bacillus	Sphingomonas	0.8457	0.0099
Bacillus	Sphingopyxis	-0.8271	0.0099
Bacillus	Stenotrophomonas	0.6592	0.0396
Bacillus	Steroidobacter	-0.9223	0.0099
Bacillus	Streptococcus	0.7843	0.0099
Bacillus	Sulfuritortus	-0.8247	0.0099
Bacillus	Sutterella	0.7861	0.0099
Bacillus	Tepidiforma	0.6543	0.0198
Bacillus	Trueperella	0.7793	0.0099
Bacillus	Veillonella	0.7643	0.0099
Bacillus	Verrucomicrobium	-0.9285	0.0099
Bacteroides	Acetobacter	0.6619	0.0495
Bacteroides	Acidaminococcus	0.7545	0.0198
Bacteroides	Acidiphilium	-0.7883	0.0099
Bacteroides	Actinomyces	-0.6136	0.0297
Bacteroides	Akkermansia	0.8377	0.0198
Bacteroides	Alcaligenes	-0.7852	0.0099
Bacteroides	Altererythrobacter	0.7761	0.0297
Bacteroides	Anaerostipes	0.6079	0.0396
Bacteroides	Arenimonas	0.7015	0.0099
Bacteroides	Azospirillum	0.8272	0.0099
Bacteroides	Baekduia	0.5134	0.0297
Bacteroides	Bdellovibrio	0.8763	0.0099
Bacteroides	Bifidobacterium	0.7646	0.0198
Bacteroides	Blautia	0.6592	0.0495
Bacteroides	Brevefilum	0.8729	0.0099
Bacteroides	Brevundimonas	0.8095	0.0099
Bacteroides	Burkholderia	-0.6064	0.0396
Bacteroides	Bythopirellula	0.7661	0.0099
Bacteroides	Candidatus_Cloacimonas	0.8549	0.0099
Bacteroides	Candidatus_Saccharimonas	0.727	0.0198
Bacteroides	Candidatus_Solibacter	0.8337	0.0099
Bacteroides	Chitinophaga	0.8626	0.0099
Bacteroides	Chloroflexus	0.8301	0.0099
Bacteroides	Chryseobacterium	0.6735	0.0495
Bacteroides	Chryseolinea	0.8223	0.0099
Bacteroides	Clostridium	0.6823	0.0297
Bacteroides	Corynebacterium	-0.6314	0.0297
Bacteroides	Curtobacterium	0.7384	0.0099
Bacteroides	Delftia	0.7132	0.0495
Bacteroides	Desulfobacca	0.8543	0.0099
Bacteroides	Desulfosarcina	-0.5448	0.0495
Bacteroides	Desulfovibrio	0.7994	0.0099
Bacteroides	Dietzia	0.7932	0.0198
Bacteroides	Egicoccus	0.7795	0.0198
Bacteroides	Ferrovibrio	0.7505	0.0099
Bacteroides	Flavobacterium	0.8761	0.0099
Bacteroides	Gemmata	0.8546	0.0099
Bacteroides	Gemmatimonas	0.9102	0.0099
Bacteroides	Geobacter	0.8186	0.0198
Bacteroides	Haemophilus	0.7287	0.0297
Bacteroides	Herbaspirillum	0.7298	0.0099
Bacteroides	Hydrogenophaga	0.8068	0.0198
Bacteroides	Hyphomonas	0.7506	0.0297
Bacteroides	Ignavibacterium	0.8091	0.0099
Bacteroides	Kocuria	0.5193	0.0495
Bacteroides	Lactobacillus	0.6219	0.0099
Bacteroides	Leuconostoc	0.6374	0.0495
Bacteroides	Luteimonas	-0.6043	0.0495
Bacteroides	Luteitalea	0.9207	0.0099
Bacteroides	Mannheimia	0.7408	0.0198
Bacteroides	Megasphaera	0.6178	0.0396
Bacteroides	Micavibrio	0.8698	0.0099
Bacteroides	Microvirga	0.8338	0.0198
Bacteroides	Mycobacterium	0.8636	0.0099
Bacteroides	Nitrospira	0.8469	0.0099
Bacteroides	Novosphingobium	0.7557	0.0099
Bacteroides	Oceanobacillus	-0.6125	0.0297
Bacteroides	Odoribacter	0.8635	0.0099
Bacteroides	Oenococcus	0.5786	0.0396
Bacteroides	Opitutus	0.8828	0.0099
Bacteroides	Paenibacillus	0.6329	0.0297
Bacteroides	Paludisphaera	0.7923	0.0198
Bacteroides	Paracoccus	0.8362	0.0099
Bacteroides	Parvibaculum	-0.6489	0.0198
Bacteroides	Pelobacter	0.6392	0.0495
Bacteroides	Pelolinea	0.839	0.0099
Bacteroides	Phenylobacterium	0.6757	0.0297
Bacteroides	Planctomyces	0.8171	0.0099
Bacteroides	Porphyromonas	-0.5857	0.0396
Bacteroides	Prevotella	0.6025	0.0495
Bacteroides	Proteiniphilum	0.8051	0.0099
Bacteroides	Pseudomonas	0.796	0.0099
Bacteroides	Ralstonia	0.9077	0.0099
Bacteroides	Rhodococcus	0.7772	0.0099
Bacteroides	Roseiflexus	0.7343	0.0297
Bacteroides	Rubrobacter	0.8118	0.0099
Bacteroides	Ruminococcus	0.6482	0.0297
Bacteroides	Serratia	0.7533	0.0198
Bacteroides	Sorangium	0.7427	0.0198
Bacteroides	Sphaerobacter	0.6624	0.0297
Bacteroides	Sphingobium	0.781	0.0198
Bacteroides	Sphingomonas	0.798	0.0099
Bacteroides	Sphingorhabdus	0.7582	0.0099
Bacteroides	Sphingosinicella	-0.5444	0.0495
Bacteroides	Stenotrophomonas	0.8604	0.0396
Bacteroides	Streptomyces	0.9382	0.0099
Bacteroides	Sutterella	0.7161	0.0099
Bacteroides	Tepidiforma	0.8498	0.0099
Bacteroides	Treponema	0.8155	0.0099
Bacteroides	Trueperella	0.6829	0.0198
Bacteroides	Xanthomonas	-0.597	0.0198
Baekduia	Actinomyces	-0.5773	0.0495
Baekduia	Alcaligenes	-0.5059	0.0495
Baekduia	Bacteroides	0.5134	0.0297
Baekduia	Citrobacter	-0.6492	0.0396
Baekduia	Mycoplasma	-0.6436	0.0297
Baekduia	Porphyromonas	-0.7028	0.0198
Bartonella	Herbaspirillum	0.6301	0.0297
Bartonella	Mariniblastus	0.7835	0.0099
Bartonella	Sphaerotilus	0.6123	0.0198
Bdellovibrio	Acetobacter	0.7813	0.0396
Bdellovibrio	Acidaminococcus	0.8722	0.0198
Bdellovibrio	Acidimicrobium	-0.7494	0.0297
Bdellovibrio	Acidiphilium	-0.6348	0.0396
Bdellovibrio	Acinetobacter	0.7108	0.0297
Bdellovibrio	Akkermansia	0.9064	0.0099
Bdellovibrio	Alcaligenes	-0.6624	0.0396
Bdellovibrio	Altererythrobacter	0.894	0.0099
Bdellovibrio	Anaerostipes	0.8382	0.0099
Bdellovibrio	Arachidicoccus	0.6622	0.0297
Bdellovibrio	Arenimonas	0.8635	0.0099
Bdellovibrio	Azospirillum	0.7492	0.0198
Bdellovibrio	Bacteroides	0.8763	0.0099
Bdellovibrio	Bifidobacterium	0.9186	0.0297
Bdellovibrio	Blautia	0.741	0.0099
Bdellovibrio	Brevefilum	0.9785	0.0099
Bdellovibrio	Brevundimonas	0.9568	0.0099
Bdellovibrio	Burkholderia	-0.7921	0.0099
Bdellovibrio	Bythopirellula	0.9025	0.0198
Bdellovibrio	Candidatus_Cloacimonas	0.9395	0.0099
Bdellovibrio	Candidatus_Koribacter	-0.6755	0.0495
Bdellovibrio	Candidatus_Saccharimonas	0.7905	0.0099
Bdellovibrio	Candidatus_Solibacter	0.8462	0.0099
Bdellovibrio	Cellvibrio	-0.6823	0.0099
Bdellovibrio	Chitinophaga	0.9616	0.0099
Bdellovibrio	Chloroflexus	0.7915	0.0198
Bdellovibrio	Chryseobacterium	0.7587	0.0099
Bdellovibrio	Chryseolinea	0.8494	0.0099
Bdellovibrio	Clostridium	0.8856	0.0099
Bdellovibrio	Collinsella	0.7222	0.0099
Bdellovibrio	Corallococcus	-0.6411	0.0198
Bdellovibrio	Corynebacterium	-0.8212	0.0297
Bdellovibrio	Curtobacterium	0.7721	0.0297
Bdellovibrio	Delftia	0.7715	0.0198
Bdellovibrio	Desulfobacca	0.8956	0.0099
Bdellovibrio	Desulfoglaeba	-0.7502	0.0198
Bdellovibrio	Desulfovibrio	0.8597	0.0099
Bdellovibrio	Dietzia	0.9541	0.0099
Bdellovibrio	Dolosigranulum	-0.7377	0.0198
Bdellovibrio	Egicoccus	0.9203	0.0099
Bdellovibrio	Faecalibacterium	0.742	0.0198
Bdellovibrio	Ferrovibrio	0.8542	0.0099
Bdellovibrio	Flavobacterium	0.9644	0.0099
Bdellovibrio	Gemmata	0.963	0.0099
Bdellovibrio	Gemmatimonas	0.9604	0.0099
Bdellovibrio	Geobacter	0.9304	0.0099
Bdellovibrio	Haemophilus	0.792	0.0198
Bdellovibrio	Haliangium	-0.7139	0.0396
Bdellovibrio	Halomonas	0.755	0.0297
Bdellovibrio	Herbaspirillum	0.603	0.0297
Bdellovibrio	Hydrogenophaga	0.9549	0.0099
Bdellovibrio	Hyphomonas	0.9091	0.0099
Bdellovibrio	Ignavibacterium	0.9512	0.0099
Bdellovibrio	Kocuria	0.6905	0.0297
Bdellovibrio	Lactobacillus	0.7214	0.0198
Bdellovibrio	Leuconostoc	0.6867	0.0297
Bdellovibrio	Luteimonas	-0.8193	0.0198
Bdellovibrio	Luteitalea	0.9212	0.0099
Bdellovibrio	Mannheimia	0.9169	0.0099
Bdellovibrio	Marinobacter	-0.569	0.0297
Bdellovibrio	Megasphaera	0.8277	0.0099
Bdellovibrio	Micavibrio	0.8683	0.0099
Bdellovibrio	Microvirga	0.8898	0.0099
Bdellovibrio	Mycobacterium	0.9691	0.0099
Bdellovibrio	Nitrospira	0.9215	0.0099
Bdellovibrio	Novosphingobium	0.9413	0.0099
Bdellovibrio	Odoribacter	0.9527	0.0099
Bdellovibrio	Opitutus	0.9422	0.0099
Bdellovibrio	Oscillibacter	0.7275	0.0099
Bdellovibrio	Paludisphaera	0.9669	0.0099
Bdellovibrio	Paracoccus	0.9711	0.0099
Bdellovibrio	Parvibaculum	-0.6592	0.0198
Bdellovibrio	Pelobacter	0.4912	0.0495
Bdellovibrio	Pelolinea	0.9235	0.0099
Bdellovibrio	Phenylobacterium	0.7243	0.0099
Bdellovibrio	Planctomyces	0.7889	0.0099
Bdellovibrio	Prevotella	0.8146	0.0099
Bdellovibrio	Proteiniphilum	0.918	0.0099
Bdellovibrio	Proteus	-0.7851	0.0099
Bdellovibrio	Pseudomonas	0.9056	0.0099
Bdellovibrio	Pseudoxanthomonas	0.6049	0.0495
Bdellovibrio	Ralstonia	0.894	0.0099
Bdellovibrio	Rhodococcus	0.825	0.0198
Bdellovibrio	Roseiflexus	0.9085	0.0099
Bdellovibrio	Rubrobacter	0.9343	0.0099
Bdellovibrio	Ruminococcus	0.8054	0.0099
Bdellovibrio	Serratia	0.8323	0.0099
Bdellovibrio	Sorangium	0.8194	0.0198
Bdellovibrio	Sphaerobacter	0.8821	0.0099
Bdellovibrio	Sphingobium	0.8938	0.0099
Bdellovibrio	Sphingomonas	0.8943	0.0099
Bdellovibrio	Sphingorhabdus	0.9105	0.0099
Bdellovibrio	Stenotrophomonas	0.9131	0.0198
Bdellovibrio	Streptococcus	0.6431	0.0495
Bdellovibrio	Streptomyces	0.901	0.0099
Bdellovibrio	Sutterella	0.8134	0.0099
Bdellovibrio	Tabrizicola	-0.6675	0.0495
Bdellovibrio	Tepidiforma	0.9864	0.0099
Bdellovibrio	Treponema	0.8725	0.0099
Bdellovibrio	Trueperella	0.6809	0.0396
Bdellovibrio	Veillonella	0.5904	0.0495
Bdellovibrio	Verrucomicrobium	-0.5633	0.0495
Belliella	Amycolatopsis	0.504	0.0198
Belliella	Brevibacterium	-0.6773	0.0099
Belliella	Lactococcus	0.6146	0.0396
Belliella	Lentibacillus	-0.7629	0.0099
Belliella	Pediococcus	0.5522	0.0396
Belliella	Pirellula	-0.8576	0.0099
Belliella	Psychrobacillus	0.5428	0.0495
Belliella	Rubinisphaera	-0.556	0.0495
Belliella	Weissella	0.586	0.0198
Bifidobacterium	Acidaminococcus	0.7996	0.0198
Bifidobacterium	Acidimicrobium	-0.8846	0.0198
Bifidobacterium	Acidiphilium	-0.6873	0.0198
Bifidobacterium	Akkermansia	0.742	0.0297
Bifidobacterium	Alcaligenes	-0.7144	0.0099
Bifidobacterium	Altererythrobacter	0.908	0.0198
Bifidobacterium	Anaerostipes	0.8848	0.0198
Bifidobacterium	Arenimonas	0.7126	0.0495
Bifidobacterium	Bacteroides	0.7646	0.0198
Bifidobacterium	Bdellovibrio	0.9186	0.0297
Bifidobacterium	Blautia	0.9104	0.0099
Bifidobacterium	Brevefilum	0.9189	0.0099
Bifidobacterium	Brevibacillus	-0.6805	0.0495
Bifidobacterium	Brevundimonas	0.8828	0.0297
Bifidobacterium	Burkholderia	-0.9273	0.0099
Bifidobacterium	Bythopirellula	0.8984	0.0099
Bifidobacterium	Candidatus_Cloacimonas	0.7859	0.0099
Bifidobacterium	Candidatus_Koribacter	-0.6372	0.0495
Bifidobacterium	Candidatus_Saccharimonas	0.6787	0.0297
Bifidobacterium	Candidatus_Solibacter	0.7108	0.0297
Bifidobacterium	Cellvibrio	-0.7965	0.0099
Bifidobacterium	Chitinophaga	0.8466	0.0297
Bifidobacterium	Chloroflexus	0.7283	0.0297
Bifidobacterium	Chryseolinea	0.8563	0.0099
Bifidobacterium	Clostridium	0.9674	0.0099
Bifidobacterium	Corynebacterium	-0.9335	0.0198
Bifidobacterium	Cupriavidus	-0.6099	0.0297
Bifidobacterium	Curtobacterium	0.6669	0.0297
Bifidobacterium	Delftia	0.7138	0.0495
Bifidobacterium	Desulfobacca	0.8031	0.0297
Bifidobacterium	Desulfoglaeba	-0.9143	0.0099
Bifidobacterium	Desulfovibrio	0.7944	0.0099
Bifidobacterium	Dietzia	0.9182	0.0099
Bifidobacterium	Dolosigranulum	-0.8597	0.0099
Bifidobacterium	Egicoccus	0.8109	0.0198
Bifidobacterium	Exiguobacterium	-0.5911	0.0396
Bifidobacterium	Faecalibacterium	0.9138	0.0099
Bifidobacterium	Ferrovibrio	0.8417	0.0099
Bifidobacterium	Flavobacterium	0.8573	0.0099
Bifidobacterium	Gemmata	0.8775	0.0198
Bifidobacterium	Gemmatimonas	0.8318	0.0099
Bifidobacterium	Geobacter	0.8194	0.0099
Bifidobacterium	Haemophilus	0.6387	0.0495
Bifidobacterium	Haliangium	-0.8199	0.0198
Bifidobacterium	Halomonas	0.63	0.0297
Bifidobacterium	Hydrogenophaga	0.9154	0.0099
Bifidobacterium	Hyphomonas	0.7831	0.0198
Bifidobacterium	Ignavibacterium	0.8573	0.0198
Bifidobacterium	Janthinobacterium	-0.7112	0.0198
Bifidobacterium	Kocuria	0.5977	0.0495
Bifidobacterium	Lactobacillus	0.6832	0.0297
Bifidobacterium	Luteimonas	-0.9333	0.0099
Bifidobacterium	Luteitalea	0.7694	0.0198
Bifidobacterium	Mannheimia	0.9322	0.0099
Bifidobacterium	Marinobacter	-0.6256	0.0099
Bifidobacterium	Megasphaera	0.9213	0.0099
Bifidobacterium	Micavibrio	0.7502	0.0198
Bifidobacterium	Microvirga	0.7349	0.0198
Bifidobacterium	Minicystis	-0.6082	0.0396
Bifidobacterium	Mycobacterium	0.8652	0.0099
Bifidobacterium	Nitrospira	0.7668	0.0297
Bifidobacterium	Novosphingobium	0.9249	0.0099
Bifidobacterium	Odoribacter	0.8703	0.0099
Bifidobacterium	Opitutus	0.812	0.0099
Bifidobacterium	Oscillibacter	0.8986	0.0099
Bifidobacterium	Paludisphaera	0.8829	0.0099
Bifidobacterium	Pantoea	-0.6355	0.0396
Bifidobacterium	Paracoccus	0.9204	0.0099
Bifidobacterium	Parvibaculum	-0.766	0.0099
Bifidobacterium	Pelolinea	0.8581	0.0198
Bifidobacterium	Phenylobacterium	0.6009	0.0495
Bifidobacterium	Planctomyces	0.6236	0.0495
Bifidobacterium	Prevotella	0.9332	0.0099
Bifidobacterium	Proteiniphilum	0.9167	0.0198
Bifidobacterium	Proteus	-0.9065	0.0099
Bifidobacterium	Pseudomonas	0.8186	0.0099
Bifidobacterium	Ralstonia	0.7018	0.0198
Bifidobacterium	Rhodococcus	0.8051	0.0198
Bifidobacterium	Roseiflexus	0.826	0.0099
Bifidobacterium	Rubrobacter	0.8823	0.0099
Bifidobacterium	Ruminococcus	0.9532	0.0099
Bifidobacterium	Serratia	0.7893	0.0099
Bifidobacterium	Sorangium	0.7774	0.0396
Bifidobacterium	Sphaerobacter	0.8294	0.0099
Bifidobacterium	Sphingobium	0.9691	0.0099
Bifidobacterium	Sphingomonas	0.7659	0.0198
Bifidobacterium	Sphingorhabdus	0.8465	0.0099
Bifidobacterium	Stenotrophomonas	0.8166	0.0396
Bifidobacterium	Streptomyces	0.7865	0.0495
Bifidobacterium	Sutterella	0.7141	0.0198
Bifidobacterium	Tabrizicola	-0.8078	0.0198
Bifidobacterium	Tepidiforma	0.9083	0.0099
Bifidobacterium	Treponema	0.8813	0.0099
Blastochloris	Achromobacter	-0.6577	0.0495
Blastochloris	Acinetobacter	-0.7053	0.0099
Blastochloris	Actinomadura	-0.8598	0.0198
Blastochloris	Actinosynnema	0.8211	0.0297
Blastochloris	Aggregatibacter	-0.6244	0.0396
Blastochloris	Ahniella	0.9026	0.0297
Blastochloris	Anaerohalosphaera	0.8925	0.0198
Blastochloris	Arthrospira	0.8731	0.0198
Blastochloris	Azoarcus	0.9112	0.0198
Blastochloris	Bacillus	-0.8134	0.0099
Blastochloris	Bosea	0.9176	0.0198
Blastochloris	Brevibacillus	-0.7364	0.0198
Blastochloris	Candidatus_Atelocyanobacterium	0.9469	0.0198
Blastochloris	Candidatus_Protochlamydia	0.9316	0.0198
Blastochloris	Capnocytophaga	-0.8065	0.0099
Blastochloris	Cellulomonas	-0.5427	0.0297
Blastochloris	Clostridioides	0.9606	0.0099
Blastochloris	Collinsella	-0.5505	0.0297
Blastochloris	Corallococcus	0.8257	0.0198
Blastochloris	Cyclobacterium	0.86	0.0297
Blastochloris	Devosia	0.909	0.0198
Blastochloris	Dysosmobacter	0.812	0.0297
Blastochloris	Enterococcus	0.8296	0.0099
Blastochloris	Erythrobacter	0.8109	0.0198
Blastochloris	Faecalitalea	0.5882	0.0396
Blastochloris	Flavisolibacter	0.9579	0.0297
Blastochloris	Fusobacterium	-0.6209	0.0495
Blastochloris	Gemella	-0.6196	0.0297
Blastochloris	Georgenia	0.7937	0.0099
Blastochloris	Hungateiclostridium	-0.5368	0.0495
Blastochloris	Immundisolibacter	0.8923	0.0198
Blastochloris	Janthinobacterium	-0.7604	0.0396
Blastochloris	Komagataeibacter	0.8889	0.0099
Blastochloris	Lachnoclostridium	0.9261	0.0297
Blastochloris	Lysobacter	0.8573	0.0099
Blastochloris	Magnetospirillum	0.883	0.0297
Blastochloris	Mesorhizobium	0.869	0.0396
Blastochloris	Methylobacterium	0.7925	0.0297
Blastochloris	Methylocystis	0.8233	0.0198
Blastochloris	Methylophaga	0.7026	0.0297
Blastochloris	Moraxella	-0.696	0.0297
Blastochloris	Neisseria	-0.7589	0.0198
Blastochloris	Niabella	0.9251	0.0198
Blastochloris	Oceanobacillus	0.8476	0.0198
Blastochloris	Ornithinimicrobium	0.8042	0.0198
Blastochloris	Paenibacillus	-0.7489	0.0099
Blastochloris	Plantactinospora	-0.5692	0.0495
Blastochloris	Pseudorhodoplanes	0.8694	0.0297
Blastochloris	Psychrobacillus	-0.5046	0.0495
Blastochloris	Rhizobium	-0.8114	0.0297
Blastochloris	Solitalea	0.8282	0.0099
Blastochloris	Sphingobacterium	-0.6597	0.0297
Blastochloris	Sphingopyxis	0.9117	0.0297
Blastochloris	Steroidobacter	0.8948	0.0198
Blastochloris	Sulfuritortus	0.8948	0.0198
Blastochloris	Veillonella	-0.5225	0.0396
Blastochloris	Verrucomicrobium	0.8786	0.0198
Blattabacterium	Bosea	0.5736	0.0495
Blattabacterium	Dermabacter	0.623	0.0198
Blattabacterium	Desulfallas	0.955	0.0297
Blattabacterium	Flavihumibacter	0.951	0.0198
Blattabacterium	Flavonifractor	0.9587	0.0099
Blattabacterium	Hungateiclostridium	-0.4994	0.0396
Blattabacterium	Hyphomicrobium	0.9704	0.0099
Blattabacterium	Lactococcus	-0.8463	0.0099
Blattabacterium	Lentibacillus	0.8732	0.0099
Blattabacterium	Leuconostoc	-0.7242	0.0198
Blattabacterium	Micromonospora	0.928	0.0099
Blattabacterium	Minicystis	0.494	0.0495
Blattabacterium	Neisseria	-0.5527	0.0297
Blattabacterium	Niabella	0.6291	0.0495
Blattabacterium	Paenibacillus	-0.5235	0.0396
Blattabacterium	Panacibacter	0.968	0.0099
Blattabacterium	Phaeobacter	0.6867	0.0198
Blattabacterium	Psychrobacillus	-0.5059	0.0495
Blattabacterium	Rhodoplanes	0.9731	0.0099
Blattabacterium	Rubinisphaera	0.9524	0.0198
Blattabacterium	Weissella	-0.9158	0.0099
Blautia	Acetobacter	0.7446	0.0396
Blautia	Achromobacter	-0.7556	0.0099
Blautia	Acidaminococcus	0.6032	0.0396
Blautia	Acidimicrobium	-0.8082	0.0099
[truncated: 11,819 more rows]

## Sheet: Correlation matrix
Taxon	Prevotella	Neisseria	Streptococcus	Capnocytophaga	Haemophilus	Veillonella	Porphyromonas	Aggregatibacter	Lautropia	Campylobacter	Actinomyces	Acinetobacter	Treponema	Gemella	Enterococcus	Moraxella	Rothia	Dialister	Corynebacterium	Bifidobacterium	Filifactor	Streptomyces	Staphylococcus	Mycobacterium	Bacteroides	Mycoplasma	Lactobacillus	Rhodococcus	Pseudomonas	Fusobacterium	Clostridium
Prevotella	1	0	0.6588	-0.6792	0.6728	0	0	0	0	0	0	0	0.866	0	0	0	0	0	-0.9622	0.9332	0	0.6923	0	0.8094	0.6025	0	0.7294	0.7948	0.8	0	0.9719
Neisseria	0	1	0.6383	0.6811	0.5066	0.7252	0.665	0.658	0.7511	0.9096	0	0.6078	0	0	-0.7959	0.7659	0	0	0	0	0	0	0	0	0	0	0	0	0	0.6573	0
Streptococcus	0.6588	0.6383	1	0	0.8739	0.9237	0	0	0	0	0	0.7788	0.6455	0.7333	0	0	0.6719	0	-0.5921	0	0.7882	0.5622	0	0.7284	0	0	0.6601	0	0.7634	0	0.6224
Capnocytophaga	-0.6792	0.6811	0	1	0	0	0	0.7052	0.6819	0.5327	0	0	0	0	-0.6422	0.748	0	0	0.6691	0	0	0	0	0	0	0	0	0	0	0.7415	-0.6523
Haemophilus	0.6728	0.5066	0.8739	0	1	0.8934	0	0	0	0	0	0.8938	0.8366	0.6926	0	0	0	-0.5694	-0.6239	0.6387	0	0.8312	0	0.882	0.7287	0	0.8022	0.6335	0.8982	0	0
Veillonella	0	0.7252	0.9237	0	0.8934	1	0	0	0	0	0	0.7526	0	0.66	0	0	0.6201	0	0	0	0.6459	0	0	0.7039	0	0	0.6609	0	0.7346	0	0
Porphyromonas	0	0.665	0	0	0	0	1	0.5891	0	0.8472	0.6717	0	0	0	0	0.5927	0	0	0	0	0	0	0	0	-0.5857	0	0	0	0	0	0
Aggregatibacter	0	0.658	0	0.7052	0	0	0.5891	1	0.5842	0.7685	0	0	0	0	0	0	0	0	0	0	0	0	0	0	0	0	0	0	0	0	0
Lautropia	0	0.7511	0	0.6819	0	0	0	0.5842	1	0.6114	0	0	0	0	-0.6893	0.6239	0	0	0	0	0	0	0	0	0	0	0	0	0	0.9473	0
Campylobacter	0	0.9096	0	0.5327	0	0	0.8472	0.7685	0.6114	1	0	0	0	0	-0.5629	0.6846	0	0	0	0	0.5191	0	0	0	0	0.4982	0	0	0	0.5237	0
Actinomyces	0	0	0	0	0	0	0.6717	0	0	0	1	0	0	0	0	0	0	0	0	0	0	0	0	0	-0.6136	0	0	0	0	0	0
Acinetobacter	0	0.6078	0.7788	0	0.8938	0.7526	0	0	0	0	0	1	0.6962	0.7372	-0.582	0	0.5091	0	0	0	0	0.6993	0.5797	0.7534	0	0	0.6763	0	0.8247	0	0
Treponema	0.866	0	0.6455	0	0.8366	0	0	0	0	0	0	0.6962	1	0	0	0	0	0	-0.8409	0.8813	0	0.8744	0	0.8895	0.8155	0	0.8256	0.7975	0.9149	0	0.8547
Gemella	0	0	0.7333	0	0.6926	0.66	0	0	0	0	0	0.7372	0	1	-0.7315	0	0	0	0	0	0	0	0	0.6024	0	0	0	0	0	0	0
Enterococcus	0	-0.7959	0	-0.6422	0	0	0	0	-0.6893	-0.5629	0	-0.582	0	-0.7315	1	-0.5789	-0.6027	0	0	0	0	0	0	0	0	0	0	0	0	-0.5395	0
Moraxella	0	0.7659	0	0.748	0	0	0.5927	0	0.6239	0.6846	0	0	0	0	-0.5789	1	0	0	0	0	0	0	0	0	0	0	0	0	0	0.6308	0
Rothia	0	0	0.6719	0	0	0.6201	0	0	0	0	0	0.5091	0	0	-0.6027	0	1	-0.6547	0	0	0	0	0	0	0	0	0	0	0	0	0
Dialister	0	0	0	0	-0.5694	0	0	0	0	0	0	0	0	0	0	0	-0.6547	1	0.5758	0	0	0	0	-0.6541	0	0	0	0	0	0	-0.622
Corynebacterium	-0.9622	0	-0.5921	0.6691	-0.6239	0	0	0	0	0	0	0	-0.8409	0	0	0	0	0.5758	1	-0.9335	0	-0.6735	0	-0.8025	-0.6314	0	-0.6473	-0.7392	-0.7702	0	-0.9643
Bifidobacterium	0.9332	0	0	0	0.6387	0	0	0	0	0	0	0	0.8813	0	0	0	0	0	-0.9335	1	0	0.7865	0	0.8652	0.7646	0	0.6832	0.8051	0.8186	0	0.9674
Filifactor	0	0	0.7882	0	0	0.6459	0	0	0	0.5191	0	0	0	0	0	0	0	0	0	0	1	0	0	0	0	0	0	0	0	0	0
Streptomyces	0.6923	0	0.5622	0	0.8312	0	0	0	0	0	0	0.6993	0.8744	0	0	0	0	0	-0.6735	0.7865	0	1	0	0.9349	0.9382	0	0.7146	0.8424	0.8592	0	0.7447
Staphylococcus	0	0	0	0	0	0	0	0	0	0	0	0.5797	0	0	0	0	0	0	0	0	0	0	1	0	0	0	0	0	0	0	0
Mycobacterium	0.8094	0	0.7284	0	0.882	0.7039	0	0	0	0	0	0.7534	0.8895	0.6024	0	0	0	-0.6541	-0.8025	0.8652	0	0.9349	0	1	0.8636	0	0.7292	0.8277	0.9027	0	0.85
Bacteroides	0.6025	0	0	0	0.7287	0	-0.5857	0	0	0	-0.6136	0	0.8155	0	0	0	0	0	-0.6314	0.7646	0	0.9382	0	0.8636	1	0	0.6219	0.7772	0.796	0	0.6823
Mycoplasma	0	0	0	0	0	0	0	0	0	0.4982	0	0	0	0	0	0	0	0	0	0	0	0	0	0	0	1	0	0	0	0	0
Lactobacillus	0.7294	0	0.6601	0	0.8022	0.6609	0	0	0	0	0	0.6763	0.8256	0	0	0	0	0	-0.6473	0.6832	0	0.7146	0	0.7292	0.6219	0	1	0.7819	0.9082	0	0.7278
Rhodococcus	0.7948	0	0	0	0.6335	0	0	0	0	0	0	0	0.7975	0	0	0	0	0	-0.7392	0.8051	0	0.8424	0	0.8277	0.7772	0	0.7819	1	0.7698	0	0.8132
Pseudomonas	0.8	0	0.7634	0	0.8982	0.7346	0	0	0	0	0	0.8247	0.9149	0	0	0	0	0	-0.7702	0.8186	0	0.8592	0	0.9027	0.796	0	0.9082	0.7698	1	0	0.8345
Fusobacterium	0	0.6573	0	0.7415	0	0	0	0	0.9473	0.5237	0	0	0	0	-0.5395	0.6308	0	0	0	0	0	0	0	0	0	0	0	0	0	1	0
Clostridium	0.9719	0	0.6224	-0.6523	0	0	0	0	0	0	0	0	0.8547	0	0	0	0	-0.622	-0.9643	0.9674	0	0.7447	0	0.85	0.6823	0	0.7278	0.8132	0.8345	0	1
